# Supplementary material for: Integrative genomic and functional profiling of the pancreatic cancer genome
Source: BMC Genomics. 2013 Sep 16;14:624. doi: 10.1186/1471-2164-14-624 (PMC3848637; doi:10.1186/1471-2164-14-624)
Supplement: Additional file 1 — Genes included in the shRNA screen. [file 1471-2164-14-624-S1.xls]

## Sheet: Sheet1
Additional File 1. Genes included in the shRNA screen
Gene symbol	Gene description	# shRNA per gene	Structural alteration in pancreatic cancer	# Genes within minimal region of stuctural alteration	Candidate role	Cytoband
DEC1	deleted in esophageal cancer 1	3	Homozygous Deletion	4	TSG	9q32
ACTA2	actin, alpha 2, smooth muscle, aorta	2	Homozygous Deletion	9	TSG	10q23.3
AHR	aryl hydrocarbon receptor	3	2 focal amplifications	1	Oncogene	7p15
AIM1L	absent in melanoma 1-like	2	Recurrent heterozygous deletion, 1 mutation	1	TSG	1p36.1
AKT2	v-akt murine thymoma viral oncogene homolog 2	3	Previously reported oncogene	1	Oncogene	19q13.1
ANAPC1	anaphase promoting complex subunit 1| RANBP2-like and GRIP domain containing 1	2	Involved in TGFbeta signaling	1	TSG	2q12.1
ANKRD22	ankyrin repeat domain 22	3	Homozygous Deletion	9	TSG	10q23.31
ARHGAP10	Rho GTPase activating protein 10| Rho GTPase activating protein 10| Rho GTPase activating protein 10	2	2 focal heterozygous deletion and 1 missense mutation	1	TSG	4q31.23
ARHGEF10	Rho guanine nucleotide exchange factor (GEF) 10	2	2 Homozygous Deletions	2	TSG	8p23
ARID1A	AT rich interactive domain 1A (SWI-like)	3	Recurrent heterozygous deletion, 2 mutations	1	TSG	1p35.3
ARID1B	AT rich interactive domain 1B (SWI1-like)| hypothetical LOC729446	3	2 Homozygous Deletions	1	TSG	6q25.1
ARPP-21	cyclic AMP-regulated phosphoprotein, 21 kD	4	Homozygous Deletion	1	TSG	3p22.3
ARSB	arylsulfatase B	2	2 Focal Heterozygous deletions	1	TSG	5q11
ASXL1	additional sex combs like 1 (Drosophila)	2	Focal Amplification along with several instances of broad of amplification	1	Oncogene	20q11
ATM	ataxia telangiectasia mutated| similar to Serine-protein kinase ATM (Ataxia telangiectasia mutated) (A-T, mutated)	4	Recurrent focal deletions, Known TSG	1	TSG	11q22
ATXN1	ataxin 1	5	Focal Heterozygous Deletion	1	TSG	6p23
B3GAT2	beta-1,3-glucuronyltransferase 2 (glucuronosyltransferase S)	1	Focal Heterozygous Deletion	2	TSG	6q13
C10orf59	chromosome 10 open reading frame 59	4	Homozygous Deletion	9	TSG	10q23.31
C5orf21	chromosome 5 open reading frame 21	3	Homozygous Deletion	3	TSG	5q15
C9orf100	chromosome 9 open reading frame 100	3	Amplified in 20% of samples	18	Oncogene	9p13.3
C9orf127	chromosome 9 open reading frame 127	2	Amplified in 20% of samples	18	Oncogene	9p13.3
C9orf19	chromosome 9 open reading frame 19	2	Amplified in 20% of samples	18	Oncogene	9p13.3
C9orf3	chromosome 9 open reading frame 3	4	Homozygous Deletion	2	TSG	9q22.32
CA9	carbonic anhydrase IX	3	Amplified in 20% of samples	18	Oncogene	9p13.3
CASKIN1	CASK interacting protein 1| TNF receptor-associated factor 7| CASK interacting protein 1| CASK interacting protein 1	1	Focal Heterozygous Deletion	1	TSG	16p13.3
CASP8AP2	CASP8 associated protein 2	5	Focal Heterozygous Deletion	1	TSG	6q15
CCDC107	coiled-coil domain containing 107	1	Amplified in 20% of samples	18	Oncogene	9p13.3
CCIN	calicin	5	Amplified in 15% of samples	6	Oncogene	9p13.3
CCND1	cyclin D1	1	Focally Amplified in 2 samples, well know oncogene	1	Oncogene	11q13
CCNE1	cyclin E1	3	Focally Amplified in several samples, well known oncogene	1	Oncogene	19q12
CD72	CD72 molecule	2	Amplified in 20% of samples	18	Oncogene	9p13.3
CDKN2A	cyclin-dependent kinase inhibitor 2A (melanoma, p16, inhibits CDK4)	3	Homozygously deleted in approximately 90% of samples. Well known TSG	1	TSG	9p21
CDKN2C	cyclin-dependent kinase inhibitor 2C (p18, inhibits CDK4)	4	Focal Heterozygous Deletion, Known TSG in other cancers	2	TSG	1p32
CHD9	chromodomain helicase DNA binding protein 9	5	3 Focal Heterozygous Deletions	3	TSG	16q12.2
CLN8	ceroid-lipofuscinosis, neuronal 8 (epilepsy, progressive with mental retardation)	5	2 Homozygous Deltions	2	TSG	8p23
CLTA	clathrin, light chain (Lca)	3	Amplified in 15% of samples	6	Oncogene	9p13.3
CNTNAP2	contactin associated protein-like 2	5	Several breakpoints, probable fragile site	1	TSG	7q35
COL5A1	collagen, type V, alpha 1	1	2 missense mutations and 1 homozygous deletion	1	TSG	9q32.4
CREB3	cAMP responsive element binding protein 3	2	Amplified in 20% of samples	18	Oncogene	9p13.3
CREB3L4	cAMP responsive element binding protein 3-like 4	3	Focal Heterozygous Deletion	10	TSG	1q21.3
CSMD3	CUB and Sushi multiple domains 3	3	Several breakpoints, probable fragile site	1	TSG	8q23.3
CTNNA3	catenin (cadherin-associated protein), alpha 3	2	A mutation, several breakpoints and deletions, probable fragile site	1	TSG	10q22.2
CYLC2	cylicin, basic protein of sperm head cytoskeleton 2	5	2 Focal Heterozygous Deletions	1	TSG	9q31.1
DCC	deleted in colorectal carcinoma	5	1 Focal Homozygous Deletion independent of SMAD4, often included in SMAD4 deletion	2	TSG	18q21.3
DKK3	dickkopf homolog 3 (Xenopus laevis)	4	1 Focal Homozygous Deletion	3	TSG	11p15.2
DLG2	discs, large homolog 2, chapsyn-110 (Drosophila)	5	Several breakpoints, 1 mutation, likely fragile site	1	TSG	11q14.1
DLL3	delta-like 3 (Drosophila)	1	One of several genes in a very frequent amplicon on 19q which unequivocally excludes AKT2	20	Oncogene	19q13
DMD	dystrophin (muscular dystrophy, Duchenne and Becker types)	4	2 mutations and one homozygous deletion, large gene	1	TSG	Xp21.2
DPP6	dipeptidyl-peptidase 6	3	3 mutations reported	1	TSG	7q36.2
EFHD1	EF-hand domain family, member D1	2	2 focal deletions	2	TSG	2q37.1
EGFR	epidermal growth factor receptor (erythroblastic leukemia viral (v-erb-b) oncogene homolog, avian)	3	Not focally amplfied, but broadly amplified and a known oncogene in other tumors	1	Oncogene	7p12
EGR2	early growth response 2 (Krox-20 homolog, Drosophila)	4	Focally amplfied	1	Oncogene	10q21.1
EID2	EP300 interacting inhibitor of differentiation 2	2	One of several genes in a very frequent amplicon on 19q which unequivocally excludes AKT2	20	Oncogene	19q13
EID2B	EP300 interacting inhibitor of differentiation 2B	2	One of several genes in a very frequent amplicon on 19q which unequivocally excludes AKT2	20	Oncogene	19q13
ELP4	elongation protein 4 homolog (S. cerevisiae)	3	Focally heterozygously deleted in 1 samples, medium size deletions in 2 other samples	1	TSG	11p13
ERBB2	v-erb-b2 erythroblastic leukemia viral oncogene homolog 2, neuro/glioblastoma derived oncogene homolog (avian)	2	Occasionally amplified, not particularly focal, well known oncogene in other tumor subtypes	1	Oncogene	17q11.2
ERBB4	v-erb-a erythroblastic leukemia viral oncogene homolog 4 (avian)	5	2 focal heterozygous deletions	1	TSG	2q33.3
FAF1	Fas (TNFRSF6) associated factor 1	5	Focal Heterozygous Deletion, Known TSG in other cancers	2	TSG	1p33
FANCC	Fanconi anemia, complementation group C	5	Homozygous Deletion	2	TSG	9q22.3
FGFR2	fibroblast growth factor receptor 2 (bacteria-expressed kinase, keratinocyte growth factor receptor, craniofacial dysostosis 1, Crouzon syndrome, Pfeiffer syndrome, Jackson-Weiss syndrome)	7	2 focal deletions, 1 Homozgous. Typically thought of as an oncogene	1	TSG	10q26
FHIT	fragile histidine triad gene	4	Many focal deletions, known fragile site	1	TSG	3p14.2
GATA2	GATA binding protein 2	2	Several medium and focal heterozygous deletions	1	TSG	3q21.3
GATA6	GATA binding protein 6	4	Recurrent focal amplicons	1	Oncogene	18q11.1
GBA2	glucosidase, beta (bile acid) 2	1	Amplified in 20% of samples	18	Oncogene	9p13.3
GIGYF2	GRB10 interacting GYF protein 2	3	2 focal deletions	2	TSG	2q37.1
GLIS3	GLIS family zinc finger 3	5	1 Homozygous Deletion	1	TSG	9p24.2
GMFG	glia maturation factor, gamma	1	One of several genes in a very frequent amplicon on 19q which unequivocally excludes AKT2	20	Oncogene	19q13
GNB5	guanine nucleotide binding protein (G protein), beta 5	2	2 Focal amplicons	1	Oncogene	15q21.2
GNE	glucosamine (UDP-N-acetyl)-2-epimerase/N-acetylmannosamine kinase	3	Amplified in 15% of samples	6	Oncogene	9p13.3
GRID2	glutamate receptor, ionotropic, delta 2	4	Fragile site pattern of deletion	3	TSG	4q22
GRIK2	glutamate receptor, ionotropic, kainate 2	4	1 Mutation, 2 focal heterozygous deletions	1	TSG	6q16.3
GRM5	glutamate receptor, metabotropic 5	4	2 Focal Heterozygous Deletions	2	TSG	11q14.3
GSK3B	glycogen synthase kinase 3 beta	3	Focal Heterozygous Deletion, important in Wnt signaling	1	TSG	3q13.3
HGF	hepatocyte growth factor (hepapoietin A; scatter factor)	3	Focally amplified across several samples	1	Oncogene	7q21.1
HINT2	histidine triad nucleotide binding protein 2	1	Amplified in 20% of samples	18	Oncogene	9p13.3
IL28A, IL28B	interleukin 28A (interferon, lambda 2)| interleukin 28B (interferon, lambda 3)	1	One of several genes in a very frequent amplicon on 19q which unequivocally excludes AKT2	20	Oncogene	19q13
IL29	interleukin 29 (interferon, lambda 1)	2	One of several genes in a very frequent amplicon on 19q which unequivocally excludes AKT2	20	Oncogene	19q13
IMMP2L	IMP2 inner mitochondrial membrane peptidase-like (S. cerevisiae)	2	Many breakpoints, fragile site	1	TSG	7q31
KAL1	Kallmann syndrome 1 sequence	2	1 Homozygouse Mutation, 1 HZ Deletion, Focal Heterozygous deletions, and breakpoint	1	TSG	Xp22.32
KLF5	Kruppel-like factor 5 (intestinal)	3	1 Focal Ampliciation, 1 Missense Mutation	1	Oncogene	13q22.1
KRAS	v-Ki-ras2 Kirsten rat sarcoma viral oncogene homolog	5	Most frequently activated oncogene in PDAC	1	Oncogene	12p12.1
LAMA2	laminin, alpha 2 (merosin, congenital muscular dystrophy)	4	Homozygous deletion	1	TSG	6q22
LINGO2	leucine rich repeat and Ig domain containing 2	4	Several Homozygous Deletions, usually along with CDKN2A	1	TSG	9p21.2
LIPF	lipase, gastric	4	Homozygous Deletion	9	TSG	10q23.31
LIPJ	lipase, family member J	1	Homozygous Deletion	9	TSG	10q23.31
LIPK	lipase, family member K	2	Homozygous Deletion	9	TSG	10q23.31
LIPM	lipase, family member M	2	Homozygous Deletion	9	TSG	10q23.31
LIPN	lipase, family member N	1	Homozygous Deletion	9	TSG	10q23.31
LPHN3	latrophilin 3| latrophilin 3| latrophilin 3	2	1 Mutation, Focal heterozygous deletion	1	TSG	4q13.1
LPP	LIM domain containing preferred translocation partner in lipoma	3	Focal Heterozygous Deletion	1	TSG	3q28
LRBA	LPS-responsive vesicle trafficking, beach and anchor containing	1	3 Focal Heterozygous Deletions	1	TSG	4q31.3
LRP1B	low density lipoprotein-related protein 1B (deleted in tumors)	3	2 Mutations, Many Breakpoints, Fragile Site	1	TSG	2q21.2
MACROD2	MACRO domain containing 2	4	Many breakpoints, fragile site	1	TSG	20p12.1
MAOB	monoamine oxidase B	2	2 Homozygous Deletions	1	TSG	11p11.23
MAP2K4	mitogen-activated protein kinase kinase 4| mitogen-activated protein kinase kinase 4 pseudogene| mitogen-activated protein kinase kinase 4	2	Very frequently homozygously deleted, known TSG	1	TSG	17p11.2
MBD2	methyl-CpG binding domain protein 2	5	1 Focal Homozygous Deletion independent of SMAD4, often included in SMAD4 deletion	2	TSG	18q21
MBOAT1	membrane bound O-acyltransferase domain containing 1	3	Frequent homozygous and focal deletions	1	TSG	6p22.3
MED13L	mediator complex subunit 13-like	4	Focal Homozygous Deletion	1	TSG	12q24.21
MED29	mediator complex subunit 29| mediator complex subunit 29| similar to intersex-like| mediator complex subunit 29	1	One of several genes in a very frequent amplicon on 19q which unequivocally excludes AKT2	20	Oncogene	19q13
MGC48628	similar to KIAA1680 protein	2	Fragile site pattern of deletion	3	TSG	4q22.1
MICAL2	microtubule associated monoxygenase, calponin and LIM domain containing 2	3	1 Focal Homozygous Deletion	3	TSG	11p15.3
MLL3	myeloid/lymphoid or mixed-lineage leukemia 3	4	6 missense mutations in 4 samples, numerous breakpoints and focal deletions	1	TSG	7q36.1
MYC	v-myc myelocytomatosis viral oncogene homolog (avian)	3	Frequently and focally amplified, known oncogene	1	Oncogene	8q24.21
NAALADL2	N-acetylated alpha-linked acidic dipeptidase-like 2	4	1 Nonsense mutation, frequent breakpoints, large gene and fragile site	1	TSG	3q26.31
NEGR1	neuronal growth regulator 1	5	2 Focal Deletions	1	TSG	1p31.1
NFIB	nuclear factor I/B	4	Homozgous Deletion	2	TSG	9p24.1
NOL3	nucleolar protein 3 (apoptosis repressor with CARD domain)	3	Antiapoptotic protein	1	TSG	16q22.1
NPR2	natriuretic peptide receptor B/guanylate cyclase B (atrionatriuretic peptide receptor B)	1	Amplified in 20% of samples	18	Oncogene	9p13.3
NRG3	neuregulin 3	3	Focal homozygouse and heterozygous deletion	1	TSG	10q22
NUAK1	NUAK family, SNF1-like kinase, 1| NUAK family, SNF1-like kinase, 1	3	Focally amplified	1	Oncogene	12q23.3
NUP153	nucleoporin 153kDa	3	Focally amplified	1	Oncogene	6p22.3
PAF1	Paf1, RNA polymerase II associated factor, homolog (S. cerevisiae)	1	One of several genes in a very frequent amplicon on 19q which unequivocally excludes AKT2	20	Oncogene	19q13
PAK4	p21(CDKN1A)-activated kinase 4	2	One of several genes in a very frequent amplicon on 19q which unequivocally excludes AKT2	20	Oncogene	19q13
PARK2	Parkinson disease (autosomal recessive, juvenile) 2, parkin	3	Frequent Heterozygous deletions and breakpoints, fragile site	1	TSG	6q25.2
PAWR	PRKC, apoptosis, WT1, regulator	2	Two focal deletions	2	TSG	12q21
PCDH9	protocadherin 9	4	1 mutation and 1 Homozygous Deletion	1	TSG	13q21.32
PLCB4	phospholipase C, beta 4	3	Homozgyouse mutation and deletion along with several broad deletions	1	TSG	20p12
PLEKHA5	pleckstrin homology domain containing, family A member 5	5	1 Focal Homozygouse Deletion and 1 Focal Heterozygous Deletion	1	TSG	12p12
PLEKHG2	pleckstrin homology domain containing, family G (with RhoGef domain) member 2	5	One of several genes in a very frequent amplicon on 19q which unequivocally excludes AKT2	20	Oncogene	19q13
PLOD2	procollagen-lysine, 2-oxoglutarate 5-dioxygenase 2	5	2 Focal Deletions	5	TSG	3q24
PLSCR1	phospholipid scramblase 1	5	2 Focal Deletions	5	TSG	3q23
PLSCR2	phospholipid scramblase 2	2	2 Focal Deletions	5	TSG	3q24
PLSCR4	phospholipid scramblase 4	4	2 Focal Deletions	5	TSG	3q24
PLSCR5	phospholipid scramblase family, member 5| similar to putative scramblase	1	2 Focal Deletions	5	TSG	3q24
POU5F2	POU domain class 5, transcription factor 2	3	Homozygous Deletion	3	TSG	5q15
PPAP2B	phosphatidic acid phosphatase type 2B	3	2 Focal Heterozygous Deletions	1	TSG	1p32.2
PPP1R12A	protein phosphatase 1, regulatory (inhibitor) subunit 12A	4	Two focal deletions	2	TSG	12q15
PTEN	phosphatase and tensin homolog (mutated in multiple advanced cancers 1)	8	1 Homozygous and several focal heterozygous deletions, known TSG	1	TSG	10q23.3
PTPRD	protein tyrosine phosphatase, receptor type, D	4	Homozgygous deletions, though usually in the context of CDKN2A (located nearby)	1	TSG	9p23
PXMP3	peroxisomal membrane protein 3, 35kDa (Zellweger syndrome)	4	Breakpoint nearby	1	TSG	8q21.1
RB1	retinoblastoma 1 (including osteosarcoma)	5	Known TSG, though the structural evidence in PDAC is lacking	1	TSG	13q14.2
RECK	reversion-inducing-cysteine-rich protein with kazal motifs	5	Amplified in 15% of samples	6	Oncogene	9p13.3
RGP1	RGP1 retrograde golgi transport homolog (S. cerevisiae)	2	Amplified in 20% of samples	18	Oncogene	9p22.1
RGS6	regulator of G-protein signaling 6	2	Focal Heterozygous Deletion	1	TSG	14q24.3
RNF38	ring finger protein 38	5	Amplified in 15% of samples	6	Oncogene	9p13.3
ROBO1	roundabout, axon guidance receptor, homolog 1 (Drosophila)| similar to roundabout 1 isoform b	3	Focal Heterozygous Deletion	1	TSG	3p12
RPS16	ribosomal protein S16| similar to 40S ribosomal protein S16	1	One of several genes in a very frequent amplicon on 19q which unequivocally excludes AKT2	20	Oncogene	19q13
RRM1	ribonucleotide reductase M1	4	1 Focal Amplicon	1	Oncogene	11p15.5
SALL1	sal-like 1 (Drosophila)	1	3 Focal Heterozygous Deletions	3	TSG	16q12.1
SAMD4B	sterile alpha motif domain containing 4B	5	One of several genes in a very frequent amplicon on 19q which unequivocally excludes AKT2	20	Oncogene	19q13
SELV	selenoprotein V	2	One of several genes in a very frequent amplicon on 19q which unequivocally excludes AKT2	20	Oncogene	19q13
SGCZ	sarcoglycan zeta	3	Homozygous Deletion	2	TSG	8p22
SIT1	signaling threshold regulating transmembrane adaptor 1	1	Amplified in 20% of samples	18	Oncogene	9p13.3
SMAD2	SMAD family member 2	5	No known structural alterations, but potential TSG	1	TSG	18q21.1
SMAD3	SMAD family member 3	1	Occasional Homozygous Deletion or mutation, but more rare than SMAD4	1	TSG	15q22.33
SMAD4	SMAD family member 4	4	Homozygous Deletions and Mutations in about 60% of samples, well known TSG gene in PDAC	1	TSG	18q21.1
SMAP1	stromal membrane-associated GTPase-activating protein 1	4	Focal Heterozygous Deletion	2	TSG	6q13
SMURF1	SMAD specific E3 ubiquitin protein ligase 1	4	Several Focal Amplicons, known PDAC oncogene	1	Oncogene	7q22.1
SMYD3	SET and MYND domain containing 3	1	2 Focal Heterozygous Deletions	1	TSG	1q44
SNCAIP	synuclein, alpha interacting protein (synphilin)	4	1 Mutation, Focal heterozygous deletion	1	TSG	5q23.2
SNX1	sorting nexin 1	1	Focal Amplicon	1	Oncogene	15q22.31
SPAG8	sperm associated antigen 8	2	Amplified in 20% of samples	18	Oncogene	9p13.3
STAMBPL1	STAM binding protein-like 1	3	Homozygous Deletion	9	TSG	10q23.31
STS	steroid sulfatase (microsomal), isozyme S	1	Homozygous deletions, but also a known fragile site	1	TSG	Xp22.32
SUPT5H	suppressor of Ty 5 homolog (S. cerevisiae)| suppressor of Ty 5 homolog (S. cerevisiae)	2	One of several genes in a very frequent amplicon on 19q which unequivocally excludes AKT2	20	Oncogene	19q13
SYCN	syncollin	1	One of several genes in a very frequent amplicon on 19q which unequivocally excludes AKT2	20	Oncogene	19q13
TESK1	testis-specific kinase 1	3	Amplified in 20% of samples	18	Oncogene	9p13.3
TEX14	testis expressed 14	3	1 Mutation and broad deletions reported	1	TSG	17q22
TFDP1	transcription factor Dp-1	3	3 Focal Heterozygous Deletions	1	TSG	13q34
TGFB1	transforming growth factor, beta 1	3	No known structural alterations, but important point of TGFb pathway nonetheless.	1	TSG	19q13.2
TGFBR1	transforming growth factor, beta receptor I (activin A receptor type II-like kinase, 53kDa)	4	Single instance of a homozygous deletion, reports of deletions, known TSG in PDAC	1	TSG	9q22
TGFBR2	transforming growth factor, beta receptor II (70/80kDa)	1	Homozygous deletions and mutations in about 20% of samples, well know TSG in pancreatic cancer	1	TSG	3p22
TIMM50	translocase of inner mitochondrial membrane 50 homolog (S. cerevisiae)	3	One of several genes in a very frequent amplicon on 19q which unequivocally excludes AKT2	20	Oncogene	19q13
TLE1	transducin-like enhancer of split 1 (E(sp1) homolog, Drosophila)	4	2 Focal Heterozygous Deletions	1	TSG	9q21.32
TLN1	talin 1	1	Amplified in 20% of samples	18	Oncogene	9p13.3
TMEM132D	transmembrane protein 132D	4	Several focal heterozygous deletions, potential fragile site	1	TSG	12q24.33
TNC	tenascin C (hexabrachion)	4	Homozygous Deletion	4	TSG	9q33
TNFSF15	tumor necrosis factor (ligand) superfamily, member 15	3	Homozygous Deletion	4	TSG	9q32
TNFSF8	tumor necrosis factor (ligand) superfamily, member 8	2	Homozygous Deletion	4	TSG	9q33
TOX3	TOX high mobility group box family member 3	3	3 Focal Heterozygous Deletions	3	TSG	16q12.1
TP53	tumor protein p53	2	Focally deleted (often homozygous) and mutated in approximately 55% of samples, well known TSG	1	TSG	17p13.1
TPM2	tropomyosin 2 (beta)	2	Amplified in 20% of samples	18	Oncogene	9p13.3
TRAF7	TNF receptor-associated factor 7	2	Focal Heterozygous Deletion	2	TSG	16p13.3
TUSC3	tumor suppressor candidate 3	3	Homozygous Deletion	2	TSG	8p22
TYR	tyrosinase (oculocutaneous albinism IA)	3	2 Focal Heterozygous Deletions	2	TSG	11q14
USP47	ubiquitin specific peptidase 47	5	1 Focal Homozygous Deletion	3	TSG	11p15.3
WWOX	WW domain containing oxidoreductase	3	Fragile site pattern of deletion	1	TSG	16q23.3
YAP1	Yes-associated protein 1, 65kDa	3	Recurrent amplification	15	Oncogene	11q13
ZDHHC21	zinc finger, DHHC-type containing 21	2	Homozgous Deletion	2	TSG	9p22.3
ZFP36	zinc finger protein 36, C3H type, homolog (mouse)	1	One of several genes in a very frequent amplicon on 19q which unequivocally excludes AKT2	20	Oncogene	19q13
ZFYVE9	zinc finger, FYVE domain containing 9	5	Recruits SMAD2 to TGBR, no structural alterations	1	TSG	1p32.3
ZNF260	zinc finger protein 260	6	Focally amplified in 1 sample	3	Oncogene	19q13.12
ZNF382	zinc finger protein 382	3	Focally amplified in 1 sample	3	Oncogene	19q13.12
ZNF423	zinc finger protein 423| zinc finger protein 423| similar to mKIAA0760 protein| zinc finger protein 423	2	3 focal deletions	1	TSG	16q12
ZNF529	zinc finger protein 529	2	Focally amplified in 1 sample	3	Oncogene	19q13.12
TSG, tumor suppresor gene
