# Supplementary material for: Integrative genomic and functional profiling of the pancreatic cancer genome
Source: BMC Genomics. 2013 Sep 16;14:624. doi: 10.1186/1471-2164-14-624 (PMC3848637; doi:10.1186/1471-2164-14-624)
Supplement: Additional file 2 — Depletion/enrichment (log10 ratio) of each shRNA for each cell line (cell line replicates averaged). [file 1471-2164-14-624-S2.xls]

## Sheet: Sheet 1
Additional File 2. Depletion/enrichment (log10 ratio) of each shRNA for each cell line (cell line replicates averaged)
Gene > shRNA ID	Aspc1	BXPC3	Capan1	HPAC	HPDE	MDA157	Panc1	PL5	SKBR3	SU86.86
KAL1 > V2LHS_77082	-0.1333	0.0530333	-0.00777143	0.0626667	-0.122767	-0.1055	0.01417	-0.1583	-0.0473107	0.04333
CD72 > V2LHS_150408	-0.1867	-0.0224	0.024916	0.0596667	-0.216333	-0.281	-0.004167	-0.095	-0.119066	-0.01667
GRID2 > V2LHS_132035	-0.08667	0.0414667	0.0130286	-0.0496867	0.0497667	0.0688667	0.0075	-0.03167	0.0469007	0.06
SALL1 > V2LHS_240496	-0.2233	-0.144233	-0.0457286	-0.167633	-0.196667	-0.178	-0.01083	-0.1117	-0.219353	-0.01333
CCNE1 > V2LHS_112782	-0.12	-0.0336667	-0.0693429	-0.0138667	-0.0907667	-0.290333	0.004167	-0.06167	-0.255322	0.02
TNFSF15 > V2LHS_50200	-0.2633	0.183	-0.0110714	-0.1062	-0.298667	-0.121667	-0.1158	-0.045	-0.344011	-0.03667
NUAK1, Nuak1, Nuak1 > V2LHS_95638	-0.1567	-0.702	-0.0377	-0.637333	0.096	-0.0795	-0.02917	-0.015	-0.0189234	-0.01333
PLEKHG2 > V2LHS_78473	-0.09667	0.138	-0.00545714	0.1226	0.0843333	-0.0338333	-0.1425	-0.1217	0.0613223	0.06333
SOS1 > V2LHS_56531	-0.09333	-0.0574667	-0.0120571	-0.124933	-0.086	-0.0766667	-0.07083	-0.1517	-0.00443598	0.06333
RNF38, Rnf38 > V2LHS_98511	-0.1967	0.08853	-0.00505714	-0.0097	-0.0775333	-0.0347	-0.09917	-0.1083	-0.00293545	0.03667
FHIT > V2LHS_113857	-0.06	0.10252	-0.0892714	0.021536	-0.00163333	-0.129667	-0.03417	-0.08833	-0.0458079	0.003333
CSMD3 > V2LHS_119271	-0.1867	0.0122667	-0.0537571	-0.0579667	-0.0635313	-0.189	-0.1408	-0.2083	-0.109588	0.02333
C5orf21 > V2LHS_117719	-0.08667	0.150733	0.0410143	0.0954667	0.0455667	0.0268333	-0.0375	-0.075	0.0309943	-0.02
CYLC2 > V2LHS_223883	-0.1233	0.1064	-0.07026	0.0849	0.232	0.0242	-0.0525	-0.1717	-0.0347129	0.06
CYLC2 > V2LHS_113341	-0.1667	0.0622	-0.101986	0.0487	0.148333	-0.0665667	-0.0975	-0.1717	-0.134729	0.09
SELV > V2LHS_85539	-0.1467	0.281	0.03487	0.236667	-0.0252867	0.0520333	-0.1508	-0.045	0.0903616	0.07
FANCC > V2LHS_83646	-0.01	-0.372667	-0.0432443	-0.351	-0.0941333	-0.004	-0.05583	0.01167	-0.0608148	0.09333
CHD9 > V2LHS_137114	-0.03	-0.171333	-0.0377743	-0.214333	-0.0183633	-0.0958333	-0.0525	-0.035	-0.0886605	0.08333
CCIN > V2LHS_196333	-0.05333	0.115667	-0.0601771	0.0196667	-0.0436667	-0.165667	-0.2058	-0.03833	-0.106591	0.2567
SAMD4B > V2LHS_191282	-0.1533	-0.0466667	-0.104283	-0.0164	0.0281167	-0.0245	-0.1692	0.02167	-0.161042	0.1533
GNE > V2LHS_1671	-0.05667	-0.0394633	-0.0404	0.0294167	-0.0417667	-0.326667	-0.01417	-0.03833	0.0680369	0.14
TMEM132D > V2LHS_82061	-0.08333	0.112	0.00142857	-0.0622	-0.0646	-0.00383333	-0.0375	-0.065	-0.00782614	0.1333
TESK1 > V2LHS_56674	-0.1433	0.0418667	-0.0856714	-0.0548933	-0.161533	-0.0836667	-0.0525	-0.1317	-0.133322	0.1633
RECK > V2LHS_66982	-0.1233	-0.199233	-0.00307143	-0.0670333	-0.1415	-0.0248333	-0.009167	-0.02833	0.0119134	0.07
LPP > V2LHS_62544	-0.1067	-0.1777	0.0699143	0.028	0.217333	0.207267	0.005833	0.03833	-0.0104333	0.08333
PPAP2B > V2LHS_24417	-0.1167	0.15502	-0.0873914	-0.0201633	-0.0177333	-0.0971667	0.01917	0.035	0.0997829	0.2133
ANKRD22 > V2LHS_24399	-0.06	-0.018	-0.00952857	0.0133333	-0.0266667	-0.0312	-0.0225	0.015	-0.0459636	0.08667
USP47 > V2LHS_174641	-0.08	0.248333	-0.0389086	-0.0499	0.0312667	-0.109167	-0.03417	-0.02167	-0.0769861	0.08
PAWR > V2LHS_152663	-0.11	-0.0163333	-0.172971	0.0384	-0.0941333	-0.092	-0.004167	-0.065	-0.194742	0.07
NRG3 > V2LHS_211569	-0.2133	-0.83	-0.120157	-0.648	-0.0581667	0.002	-0.0025	-0.115	0.0505387	0.06667
SNX1 > V2LHS_153303	0.05	-0.1543	-0.0251057	-0.190533	-0.116167	0.0309333	-0.1725	0.1117	-0.149213	0
GBA2 > V2LHS_217030	-0.04333	0.006	-0.00114286	0.270267	-0.32615	-0.0456667	-0.3508	0.1217	-0.0584261	-0.01667
KRAS > V2LHS_275818	0.08	0.101667	0.0474	-0.084	0.0403333	-0.142333	-0.1808	-0.01167	-0.040182	-0.1
GMFG > V2LHS_67657	0.01667	0.100023	0.0899857	0.0289667	0.0372	0.0381667	-0.0925	-0.015	-0.0771684	-0.03333
IMMP2L > V2LHS_159216	0.02	-0.00823333	-0.0174286	-0.0268333	-0.0487667	0.0349	-0.0875	0.015	-0.0761328	0.04
TGFBR1 > V2LHS_55964	0.02	-0.0603	-0.114707	0.0227	0.171667	-0.1634	-0.1742	-0.035	-0.0482244	0.06667
DLL3 > V2LHS_154184	0.02333	0.0968333	-0.00342571	0.00402	0.00933333	-0.165333	-0.1442	-0.05167	0.0725895	0.1
ZNF382 > V2LHS_177728	-0.02667	-0.0434	0.00157143	0.0046	0.0111767	0.0305	-0.1242	-0.02833	-0.0898633	0.02
DMD, Dmd, Dmd > V2LHS_84118	-0.05333	0.0412333	-0.100531	-0.0990667	-0.230733	-0.205667	-0.2558	-0.075	-0.0697887	0.06667
ACTA2 > V2LHS_132452	0.01333	-0.202333	-0.0874714	-0.0508667	0.0285	-0.086	-0.3592	-0.1383	-0.109018	0.05333
ATXN1 > V2LHS_230429	-0.01333	0.165	0.0605814	0.118467	0.1881	-0.264667	-0.3075	-0.05167	-0.0227478	0.02667
C9orf100 > V2LHS_177695	0.03333	0.143667	-0.0670286	-0.0858667	-0.152367	-0.19	-0.0625	-0.1583	0.0499942	0.03667
RGP1 > V2LHS_230811	0.01667	0.292667	0.000914286	0.182613	-0.22568	-0.2065	-0.06083	-0.09167	-0.308391	0.1
NPR2 > V2LHS_131240	0	-0.0294333	0.0331	-0.0113	-0.0532333	-0.271	-0.0425	-0.065	0.00297312	0.1033
CNTNAP2 > V2LHS_53719	-0.01667	0.0587333	-0.00898571	0.0392	-0.223467	-0.317	-0.1008	-0.07167	-0.362932	0.1033
PTEN, Pten > V2LHS_231477	0.12	-0.016	0.00582066	0.324	-0.201467	-0.296	-0.1808	-0.085	-0.158385	0.09
PLOD2 > V2LHS_131378	-0.08	0.0362333	0.0649714	-0.0966667	-0.0193633	-0.272667	-0.2092	-0.1483	-0.227232	-0.05
MICAL2 > V2LHS_79974	-0.04	0.1685	0.11	-0.0578	-0.1549	0.0191333	-0.07083	-0.1117	0.0779817	0.006667
LIPM > V2LHS_104388	-0.02	-0.0904033	0.0181429	-0.0921333	-0.127433	-0.120833	-0.06083	-0.055	-0.146676	0.01667
SPAG8 > V2LHS_43601	-0.1133	0.336	-0.0125329	0.1761	-0.0641667	-0.139333	-0.1075	-0.1083	0.139061	-0.01
PTPRD > V2LHS_170972	-0.02	-0.0677833	-0.0225159	0.0169645	0.0171133	0.0248333	-0.04917	-0.03167	0.0618394	0.03
STS > V2LHS_92534	-0.08	0.0826667	-0.00324571	0.0813333	0.104067	-0.166	-0.05583	0.03833	0.0739588	-0.03
NUAK1, Nuak1 > V2LHS_231711	-0.1167	0.207667	0.0124429	0.203133	-0.0626	-0.0958333	-0.08083	-0.01167	0.0379307	-0.05667
SMAD2 > V2LHS_197144	-0.08333	-0.0163	0.0426143	0.1986	0.0384333	0.0936667	-0.0375	-0.001667	-0.106285	-0.04667
LIPN > V2LHS_40798	-0.07333	-0.0286667	0.109533	-0.211667	-0.0558	-0.11	-0.07583	0.03833	0.0657926	-0.02333
SMURF1 > V2LHS_229724	-0.01667	-0.0581667	-0.0578286	-0.0697	-0.0662333	-0.116967	-0.04917	-0.1217	-0.342712	-0.1667
PLSCR4 > V2LHS_246166	0.02333	-0.376	-0.153257	-0.305	-0.176633	-0.188667	-0.06417	-0.06833	-0.261735	-0.2067
IMMP2L > V2LHS_159217	0.003333	0.0206333	-0.0472714	-0.0504333	-0.0915667	-0.0506667	-0.01583	-0.01167	0.00660592	-0.05
TFDP1, Tfdp1, MGC112830 > V2LMM_33515	-0.14	-0.4747	0.0714857	0.0401333	-0.652	-0.709333	-0.07583	-0.145	-0.266831	-0.1967
CA9 > V2LHS_112663	-0.1633	-0.2635	-0.0540086	-0.0464667	-0.0602533	-0.262	-0.1492	-0.215	0.0154497	-0.22
PLEKHA5, Plekha5, Plekha5 > V2LHS_176262	-0.1633	-0.134567	0.0524314	0.0289333	-0.103233	-0.151667	-0.1092	-0.175	-0.232939	-0.18
AKT2, Akt2, LOC544757, LOC100048123, Akt2 > V2LHS_132502	-0.1233	-0.0507	0.0251857	-0.00853333	-0.0505333	-0.071	-0.1042	-0.1283	-0.210042	-0.17
HGF > V2LHS_179580	-0.05667	0.12458	-0.0111714	0.00151667	-0.307333	-0.119833	-0.07583	-0.1617	-0.0790504	-0.1833
CNTNAP2 > V2LHS_5661	-0.05333	0.153333	0.0207714	0.0569	-0.0716667	-0.024	-0.1058	-0.1517	-0.034449	-0.08333
AIM1L > V2LHS_277028	-0.11	0.124333	0.00147143	-0.09896	-0.1667	-0.227633	-0.1175	-0.165	-0.209553	-0.1133
EGFR > V2LHS_200678	-0.07333	-0.00976667	-0.0354429	0.0467867	-0.0757333	-0.266333	-0.07417	-0.095	-0.0944298	-0.04667
CNTNAP2 > V2LHS_249205	-0.06	0.158333	0.0024	0.0922	-0.0922667	-0.0253333	-0.1108	-0.1283	-0.0588102	-0.03
MED13L, Med13l > V2LHS_100738	-0.11	0.0496667	0.000771429	-0.142467	-0.143333	-0.0171667	-0.1808	-0.105	-0.00255113	-0.1267
LAMA2 > V2LHS_92963	-0.1033	-0.416	-0.0348857	0.0630333	-0.353667	-0.281333	-0.2325	0.04167	-0.0558984	-0.01667
GRID2 > V2LHS_132038	-0.08	0.005	-0.0351143	0.0366333	-0.112	-0.538333	-0.2092	-0.01833	0.0208609	-0.01
ELP4 > V2LHS_176389	-0.07667	-0.114	-0.00111429	-0.0035	-0.2329	-0.219833	-0.1725	-0.015	-0.0505324	-0.04333
TNC > V2LHS_133230	-0.03	-0.191367	-0.0866429	0.160167	-0.237133	-0.307	-0.1608	-0.1117	0.233593	-0.06
ARPP-21 > V2LHS_115314	-0.01333	-0.193967	-0.0624429	-0.0565667	-0.0638667	0.0332	-0.1608	-0.07167	-0.0956128	-0.05
CCDC107 > V2LHS_189297	-0.01667	0.0449667	-0.100371	-0.0628333	-0.4	-0.221333	-0.1525	-0.1583	-0.196643	-0.1067
FGFR2 > V2LHS_262926	0.01667	-0.0990333	-0.0916571	-0.167167	-0.106133	0.0421	-0.1975	-0.015	-0.0632153	-0.08333
ELP4 > V2LHS_176392	0.06333	-0.125067	-0.0590429	0.126	-0.363333	-0.0761667	-0.3042	-0.1217	-0.294303	-0.07333
TLE1, Tle1, Tle1_predicted > V2LHS_18400	-0.08	-0.278667	-0.1171	0.0211333	-0.0189667	-0.293	-0.2525	-0.1517	-0.0716303	-0.01333
TNFSF8 > V2LHS_6609	-0.02667	-0.1807	-0.136561	-0.139867	-0.199967	-0.112167	-0.1525	-0.04167	-0.0152331	-0.03
C9orf127 > V2LHS_115857	-0.07667	0.0731333	-0.0351	0.00835667	-0.0275	-0.100467	-0.2358	-0.09833	-0.098512	-0.03667
ZNF423, Zfp423, LOC100046333, Zfp423 > V2LMM_220013	-0.04667	0.0984667	-0.0484271	-0.0693333	0.1087	0.0635667	-0.07583	-0.045	-0.0183612	-0.02667
SGCZ > V2LHS_64134	-0.05333	0.0306	-0.0608243	0.0765333	0.1503	-0.100533	-0.0775	-0.001667	-0.0641155	0.006667
LIPM > V2LHS_104391	-0.1033	-0.125597	-0.04477	-0.1061	0.0514333	-0.166167	-0.1692	-0.001667	0.111044	-0.01
RB1 > V2LHS_130606	-0.1367	0.0866667	-0.0334743	-0.0232333	0.0592333	-0.108167	-0.09083	-0.075	-0.180494	-0.02667
CREB3L4 > V2LHS_212370	-0.2033	-0.183393	-0.134557	-0.226847	-0.145933	-0.262667	-0.1908	-0.185	-0.134498	-0.07667
CCIN, Ccin, Ccin > V2LMM_125005	-0.12	0.0597667	-0.0668429	0.0272333	-0.211333	0.0733333	-0.09583	-0.1083	0.0249767	-0.04
PCDH9 > V2LHS_245228	-0.1867	-0.077	-0.0904857	0.0259	-0.064135	-0.156	-0.1758	-0.1283	0.00432497	-0.05667
C5orf21 > V2LHS_227696	-0.09	0.1211	0.0116057	0.0795667	0.0106667	0.0216	-0.06083	-0.075	-0.0150168	-0.01333
ASXL1 > V2LHS_74615	-0.1267	0.0444567	-0.0564757	-0.0701667	-0.119833	-0.205	-0.0925	-0.1183	-0.115898	0.01
LAMA2 > V2LHS_92966	-0.12	-0.1288	-0.0726143	-0.2051	-0.1498	-0.0146667	-0.1642	-0.1083	-0.230687	-0.08667
CHD9 > V2LHS_137113	-0.2	0.0166733	-0.131971	-0.185633	-0.0958333	-0.196833	-0.3442	-0.165	-0.415045	-0.09667
SNCAIP > V2LHS_246779	-0.2233	-0.1517	-0.0448057	0.0100667	-0.0507	-0.0715	-0.2308	-0.1183	0.0971707	-0.04333
RECK > V2LHS_66986	-0.2	-0.0993	-0.0452	-0.05015	-0.241333	-0.125333	-0.1725	-0.075	-0.00181899	-0.06
ZFYVE9 > V2LHS_35330	-0.09333	0.162333	-0.0556714	-0.00366667	0.0121333	0.140733	-0.0725	-0.025	0.0754139	-0.05
CDKN2A > V2LHS_200698	-0.1567	-0.761667	-0.127	-0.649333	-0.382333	-0.338	-0.1358	-0.03833	-0.205045	-0.1033
SIT1 > V2LHS_198172	-0.04333	-0.191867	-0.09912	-0.0816333	-0.0252	-0.0309667	-0.1692	-0.1083	-0.248544	-0.24
NUP153 > V2LHS_49964	-0.03667	-0.0217667	0.00609714	-0.00703333	-0.171	-0.1127	-0.1025	-0.065	-0.120707	-0.19
EGR2 > V2LHS_92807	-0.04333	-0.00336667	-0.0353143	-0.1746	-0.0801	-0.354333	-0.1242	-0.085	-0.0586435	-0.24
NUP153 > V2LHS_49962	-0.03667	-0.270067	-0.0986143	-0.0405667	-0.548	-0.628333	-0.2942	-0.1583	-0.485842	-0.6133
SNCAIP > V2LHS_68949	-0.06	-0.110667	-0.1642	-0.120133	-0.1608	-0.0246667	-0.2375	-0.1017	-0.27221	-0.3433
PLEKHG2 > V2LHS_202913	-0.08667	-0.0100667	-0.150714	-0.1885	-0.285667	-0.0135	-0.3775	-0.1183	-0.253981	-0.4533
DLG2, Dlg2, Dlg2 > V2LHS_1841	-0.06333	0.0664	-0.114104	-0.153867	0.03959	-0.0290333	-0.1092	-0.165	0.00487352	-0.3633
ARID1A, Arid1a, LOC675933, Arid1a_predicted > V2LHS_71862	-0.03	0.0534333	-0.0258033	0.0459667	0.104833	-0.109833	-0.0625	-0.08167	-0.271142	-0.1867
RGP1 > V2LHS_95371	-0.07	-0.0311333	-0.109571	-0.177067	-0.193667	-0.365333	-0.1208	-0.085	-0.219021	-0.31
ERBB4 > V2LHS_43330	-0.1367	-0.1175	-0.1614	-0.132167	-0.275667	-0.0316667	-0.2092	-0.1983	-0.184709	-0.5233
HINT2 > V2LHS_159437	-0.1333	0.0583	-0.176743	-0.0910333	-0.0356933	-0.235333	-0.1842	-0.1317	-0.153115	-0.3533
NEGR1 > V2LHS_179384	-0.01	0.244667	0.0479571	0.0942333	-0.116967	-0.0971667	-0.06083	-0.06167	0.070798	-0.1533
MAP2K4, Map2k4, Map2k4 > V2LMM_38540	-0.06667	-0.0646667	-0.0663714	0.160367	-0.1055	-0.202333	-0.1092	-0.075	-0.109825	-0.2967
ROBO1, LOC642132, Robo1, Robo1, LOC683548 > V2LHS_32195	0.01667	0.0139	-0.0994571	-0.0248	-0.0643333	-0.0213	-0.07917	-0.07833	-0.0972953	-0.27
POU5F2 > V2LHS_45682	-0.01333	0.0817667	-0.111429	-0.225333	-0.461333	-0.317667	-0.1475	-0.1883	-0.335642	-0.5133
C5orf21 > V2LHS_117716	-0.19	-0.0845667	-0.0364286	-0.113033	-0.466	-0.061	-0.2058	-0.1583	-0.195101	-0.28
WWOX > V2LHS_255213	-0.2033	-0.361333	-0.173086	-0.338	-0.476667	-0.337633	-0.2608	-0.165	-0.401673	-0.3367
PAWR > V2LHS_152662	-0.05667	0.0753	-0.00764714	0.231467	-0.266	0.0311667	-0.04917	-0.03833	0.045747	-0.07
KRAS, Kras > V2LHS_203252	-0.2067	-0.0458	-0.167321	-0.25	-0.298	-0.00753333	-0.2025	-0.1483	-0.271894	-0.3067
SMURF1 > V2LHS_202678	-0.19	-0.0548667	-0.20478	-0.1006	-0.3492	-0.479667	-0.3225	-0.1717	-0.331281	-0.3733
MBOAT1 > V2LHS_62827	-0.1033	-0.0549	-0.0907143	-0.0818667	0.0131333	-0.190667	-0.2175	-0.09167	-0.171102	-0.2133
PLEKHG2 > V2LHS_255181	-0.2867	-0.344667	-0.349	-0.493	-0.379667	-0.379667	-0.4692	-0.225	-0.364347	-0.5867
MED13L, Med13l, Med13l > V2LHS_100737	-0.2333	-0.459667	-0.2821	-0.253533	-0.391667	-0.554667	-0.4358	-0.245	-0.438727	-0.5167
KRAS > V2LHS_178283	-0.4767	-0.706	-0.433429	-0.884	-0.624	-0.62	-0.3942	-0.3483	-0.49474	-0.4533
ARID1B, LOC729446 > V2LHS_201002	-0.33	-0.458333	-0.401857	-0.468667	-0.468333	-0.551667	-0.3858	-0.255	-0.605474	-0.4667
AHR > V2LHS_132480	-0.2167	-0.158333	-0.113229	-0.0252333	-0.141067	-0.222333	-0.3125	-0.175	-0.293477	-0.2233
FAF1 > V2LHS_199275	-0.1	-0.0393333	-0.119657	0.00973333	-0.056	-0.0349	-0.1442	-0.07833	-0.0811635	-0.08667
AIM1L, Aim1l > V2LHS_275695	-0.2767	-0.266667	-0.209643	-0.122	-0.312	-0.295667	-0.3042	-0.1983	-0.464546	-0.2767
CLN8 > V2LHS_141806	-0.1133	-0.179667	-0.107729	0.155167	-0.277333	-0.139233	-0.1075	-0.115	-0.19509	-0.1467
ARSB > V2LHS_89506	-0.19	0.0279667	-0.124314	-0.0876	-0.2811	-0.418	-0.1858	-0.205	-0.164544	-0.2467
PLSCR4 > V2LHS_39266	-0.2067	-0.0552667	-0.220943	-0.244333	-0.216367	0.0186667	-0.1158	-0.215	-0.0705874	-0.2533
DKK3 > V2LHS_71318	-0.07667	0.0475667	0.0309233	0.1102	-0.1029	0.0156667	-0.1192	-0.06167	-0.145983	-0.1633
AKT2, CALD1, EEF1A1, HELLS, IGF1, PTK7, EIF3B, ZNF264, KIAA0562, SLC27A5, ZNF652, OTUD3, DDHD2, RBMX, RNF213, ZDBF2, NARG2, ZNF419, PHC3, MCART1, LRRC37B2, TMEM192, GK5, LOC100132984 > V2LHS_194788	-0.1733	0.160367	0.0179314	-0.0380333	-0.0904333	-0.181833	-0.2008	-0.1283	-0.160476	-0.3233
RNF38, Rnf38 > V2LHS_233622	-0.09	-0.16801	-0.119229	0.154667	-0.106867	-0.225033	-0.2175	-0.1583	-0.177149	-0.29
FHIT > V2LHS_113859	-0.1167	-0.136033	-0.157214	-0.137267	-0.636333	-0.558667	-0.2675	-0.1683	-0.237362	-0.3967
RGS6 > V2LHS_243097	-0.23	-0.0443333	-0.127371	-0.0843333	-0.117833	-0.274333	-0.2842	-0.195	-0.259058	-0.44
MED29, Med29, LOC669306, Med29 > V2LHS_78499	-0.2033	0.0143	-0.139543	-0.136	-0.1951	-0.242	-0.3442	-0.2183	-0.392347	-0.43
EFHD1 > V2LHS_137379	-0.2067	-0.181543	-0.164243	-0.203333	-0.0249333	-0.189667	-0.2908	-0.1783	-0.386264	-0.3867
ARID1A > V2LHS_71866	-0.15	-0.251333	-0.112443	-0.059536	-0.103567	-0.2405	-0.2325	-0.1583	-0.413906	-0.3767
TGFB1 > V2LHS_111876	-0.07333	0.0705708	-0.0575429	-0.0684667	-0.225067	-0.168	-0.1358	-0.1483	-0.0500735	-0.2
ATXN1 > V2LHS_92416	-0.11	0.0866	-0.0786129	0.0176667	-0.160797	-0.257333	-0.1842	-0.1917	-0.150051	-0.3067
LINGO2 > V2LHS_49673	-0.1333	0.0543333	-0.0781657	-0.143033	-0.0059	0.119667	-0.1408	-0.1917	-0.112605	-0.31
GSK3B > V2LHS_114293	-0.1767	-0.0776333	-0.0598571	-0.0587367	-0.163743	-0.104167	-0.2792	-0.1117	-0.183251	-0.2867
CREB3 > V2LHS_197887	-0.12	0.0919333	-0.0974143	-0.00773333	-0.134167	-0.052	-0.2092	-0.08167	-0.261715	-0.2033
GRM5 > V2LHS_236347	-0.12	-0.1092	-0.114471	-0.217	-0.216133	-0.183333	-0.2992	-0.06833	-0.206066	-0.29
TIMM50 > V2LHS_25617	-0.13	-0.245667	-0.102071	-0.2309	-0.373667	-0.482333	-0.2158	-0.2583	-0.0854643	-0.27
DLG2, Dlg2, Dlg2 > V2LHS_113459	-0.05	0.0562667	-0.0844429	-0.128267	0.0467551	-0.0110667	-0.1042	-0.1717	-0.0214552	-0.2033
C9orf3 > V2LHS_177717	-0.08333	-0.142533	-0.0201571	0.0261	-0.111	-0.00896667	-0.1508	-0.02833	0.00749186	-0.07
TNC > V2LHS_133234	-0.21	-0.4013	-0.214457	-0.093	-0.510333	-0.61	-0.3675	-0.145	-0.197866	-0.26
ELP4 > V2LHS_220667	-0.1767	-0.05	-0.109801	0.00556667	-0.185067	-0.323	-0.4025	-0.1917	-0.180396	-0.2967
FHIT > V2LHS_225339	-0.1667	-0.185933	-0.129429	-0.0704333	-0.0535667	-0.138	-0.4992	-0.1783	-0.214384	-0.3
FGFR2, Fgfr2, Fgfr2 > V2LHS_202200	-0.14	0.10221	-0.185571	0.1067	3.33e-05	-0.492667	-0.4525	-0.1383	0.00672788	-0.2667
Dcc, Dcc > V2LMM_3060	-0.06333	0.0158667	-0.0742714	-0.0474333	-0.164333	-0.313667	-0.2325	-0.02167	-0.336148	-0.1133
SPAG8, Spag8 > V2LMM_150720	-0.12	0.262333	-0.0180143	-0.1689	-0.0814667	0.202	-0.3125	-0.04833	-0.425928	-0.1633
SOS1, Sos1 > V2LHS_56529	-0.03333	-0.0708	0.00884714	-0.117437	-0.395667	-0.0238333	-0.0925	-0.008333	-0.03123	-0.05333
ZNF423, Zfp423, LOC100046333, Zfp423 > V2LHS_252346	-0.04	0.0960667	-0.0276301	-0.0713333	0.101367	0.0743333	-0.08583	-0.015	0.0370065	-0.07333
KRAS > V2LHS_202204	-0.1533	-0.192333	-0.170129	-0.704667	-0.201333	-0.239	-0.3975	-0.065	-0.196565	-0.3767
TPM2 > V2LHS_223002	-0.1467	-0.11195	-0.129964	-0.264	-0.405667	-0.405333	-0.4625	-0.2583	-0.310837	-0.3667
MYC > V2LHS_152050	-0.01667	-0.227667	-0.0763714	-0.1421	-0.2354	-0.110333	-0.2708	-0.1917	-0.290588	-0.24
GIGYF2 > V2LHS_58180	-0.14	-0.0256667	-0.0187714	-0.2504	-0.127333	0.082	-0.2158	0.09833	0.141722	-0.22
CYLC2 > V2LHS_113345	-0.03	0.1341	-0.0337927	0.164493	-0.091966	0.0986667	-0.1042	0.05167	0.0136877	-0.06667
GRM5, Grm5 > V2LHS_130897	-0.25	-0.25	-0.207171	-0.229667	-0.397667	-0.610333	-0.4608	0.04833	-0.381533	-0.4667
ERBB4 > V2LHS_43329	-0.1733	-0.100233	-0.1129	-0.0927	-0.162	-0.304667	-0.1875	-0.03167	-0.175811	-0.2367
ERBB4 > V2LHS_43328	-0.006667	0.0368333	0.0168814	-0.00115333	-0.0461	-0.167667	-0.0875	0.015	-0.0517905	-0.06667
RECK > V2LHS_66985	-0.07667	-0.615	-0.0804143	-0.0764333	-0.176207	-0.00826667	-0.4825	0.125	-0.106321	-0.41
GATA6 > V2LHS_42851	-0.02667	0.1279	-0.09723	0.167	0.0784	0.0275667	-0.09417	0.04167	-0.0313357	-0.09
GLIS3 > V2LHS_44231	-0.01333	0.0056	0.00129486	-0.1182	-0.00143333	-0.0838333	-0.08917	-0.03167	0.00964567	-0.07
FAF1, Faf1 > V2LHS_12886	-0.02667	-0.0883333	-0.0802714	0.0933667	-0.307333	-0.0962333	-0.3925	-0.05833	-0.20217	-0.22
STAMBPL1 > V2LHS_252257	-0.04667	0.203767	0.0543143	0.059	-0.0120667	-0.115333	-0.1208	-0.025	0.0062006	-0.16
FHIT > V2LHS_267106	-0.03667	0.0973333	0.00297857	0.00323333	-0.118	-0.0218	-0.1108	-0.03167	0.0536635	-0.1767
SLC6A20 > V2LHS_45847	-0.03	0.00212333	-0.0157571	-0.244	-0.215967	0.0323333	-0.1742	-0.05833	-0.189343	-0.1867
EGFR > V2LHS_43454	-0.04333	0.00526667	0.0346914	0.0208	-0.123633	-0.0730333	-0.2625	-0.045	-0.0252587	-0.2767
SLC6A20 > V2LHS_45844	-0.006667	-0.241067	-0.0653186	-0.0643	-0.172333	-0.253	-0.1242	-0.07833	-0.116013	-0.1933
MYC > V2LHS_152053	-0.01	-0.0653333	-0.0101571	0.0163667	-0.421833	-0.054	-0.1825	-0.04833	-0.377949	-0.3233
CD72 > V2LHS_150407	-0.07667	0.0420667	-0.120771	0.00473333	-0.0285	-0.395333	-0.1442	-0.075	-0.161595	-0.14
ARPP-21 > V2LHS_115318	-0.03333	-0.131043	-0.1	-0.169	-0.168333	-0.113667	-0.04583	-0.02167	-0.100662	-0.03333
IL6 > V2LHS_11600	-0.1233	-0.399333	-0.144786	-0.104367	-0.348333	-0.280333	-0.1658	-0.02167	-0.107016	-0.1433
ZNF260 > V2LHS_257258	-0.1067	-0.572	-0.147114	-0.547667	-0.00805	-0.0358333	-0.1042	0.035	0.0103267	-0.1433
SYCN > V2LHS_143023	-0.14	0.0309333	-0.145886	-0.0353267	-0.110647	-0.152667	-0.07917	-0.04833	-0.115679	-0.08
YAP1 > V2LHS_65508	-0.1467	-0.1039	-0.261137	-0.307333	-0.519667	-0.432667	-0.09083	-0.1283	-0.202688	-0.1833
GRID2, Grid2, Grid2 > V2LHS_6797	-0.1533	-0.0272667	-0.185969	-0.232767	-0.25493	-0.156667	-0.06417	-0.1017	-0.25353	-0.1767
GRM5 > V2LHS_237235	-0.55	-1.01133	-0.461571	-0.439333	-0.018	-0.0176667	-0.3242	-0.4683	-0.0160952	-0.3467
USP47 > V2LHS_174639	-0.08667	0.2128	-0.11126	-0.0376667	0.0445667	-0.1315	-0.04417	-0.125	-0.232357	-0.07667
C10orf59 > V2LHS_175220	-0.06	-0.214	-0.141514	0.0484667	-0.1426	-0.2163	-0.0775	-0.125	0.057564	-0.06667
ZFYVE9 > V2LHS_35329	-0.1	0.0650333	-0.152236	0.116133	-0.283333	-0.063	-0.05083	-0.08833	0.0095278	-0.06333
CNTNAP2 > V2LHS_53720	-0.1433	-0.414	-0.0728857	-0.286133	-0.131333	-0.177833	-0.0225	-0.135	0.00473222	-0.1267
DYNC1I2, AKAP12, MED13L, TTC19 > V2LHS_221508	-0.1733	-0.114357	-0.0320143	-0.161733	-0.109967	-0.108667	-0.005833	-0.1317	0.0279985	-0.07
NEGR1 > V2LHS_179383	-0.05333	-0.138867	-0.0851471	-0.114133	-0.107567	-0.00453333	-0.03583	-0.06833	-0.113718	-0.003333
CCIN, Ccin, Ccin > V2LHS_197544	-0.09	0.0652	-0.0873143	0.0265667	-0.211667	0.0726667	-0.0925	-0.1283	0.00887269	0.003333
SMAP1 > V2LHS_259750	0.05667	-0.0186767	-0.0673443	-0.0842333	-0.0934667	-0.0277333	-0.0025	-0.03167	-0.116803	-0.1833
NOL3 > V2LHS_47055	0.07333	-0.205533	0.01831	0.133233	-0.0137333	-0.0818333	-0.03583	-0.03833	0.163727	-0.1533
RECK > V2LHS_67019	0.02	-0.246833	-0.0518	-0.0953667	-0.120883	-0.117	0.02083	-0.055	-0.0528464	-0.13
CDKN2C > V2LHS_202787	0.006667	0.169	0.105114	0.00766667	0.0593333	0.117667	0.0425	-0.135	0.138311	-0.29
SMURF1 > V2LHS_203332	0	0.162333	0.0694286	0.224	-0.0646667	-0.0155	0.0675	-0.07833	0.0337031	-0.1567
MAP2K4, LOC139201, Map2k4 > V2LHS_152807	0	0.0461467	0.0381386	0.0887333	0.0437333	0.0251667	0.04917	-0.05167	0.0260522	-0.1867
TPM2, Tpm2, Tpm2 > V2LHS_55679	0.006667	0.204333	0.00498571	0.0951	0.0839667	-0.034	-0.02917	-0.125	0.0242401	-0.2333
SMYD3 > V2LHS_98292	-0.006667	-0.127367	-0.0239714	-0.100867	-0.175733	-0.00266667	0.0325	-0.02167	-0.0141162	-0.1467
FAF1 > V2LHS_13532	-0.03	0.152433	-0.00371429	0.07917	0.114067	0.139667	0.02583	0.008333	0.179101	-0.09333
FGFR2 > V2LHS_230157	-0.006667	0.175133	-0.000328571	0.0177667	-0.01666	0.0671667	0.0325	-0.03167	0.0260781	-0.1667
CLN8 > V2LHS_52038	-0.02	0.154933	-0.000442857	-0.0025	0.00356667	0.0180333	0.0375	-0.025	-0.0147729	-0.2033
PLCB4 > V2LHS_111460	-0.04667	0.0611433	-0.0209571	0.0547	-0.0709	-0.120433	0.06583	-0.008333	-0.0485251	-0.17
SAMD4B > V2LHS_155306	-0.1233	-0.0222797	-0.122329	-0.076	-0.256667	-0.0025	-0.0675	-0.1683	-0.232347	-0.3733
ARHGAP10, Arhgap10, Arhgap10 > V2LHS_156801	-0.11	-0.224067	-0.126814	-0.0372333	-0.169367	-0.279333	-0.0325	-0.155	-0.20792	-0.35
PLSCR1 > V2LHS_247084	-0.22	0.0986667	-0.117534	-0.0860333	-0.284667	-0.0451667	0.004167	-0.185	-0.0182907	-0.3433
NAALADL2 > V2LHS_206640	-0.1567	-0.152967	-0.140586	-0.150933	-0.176333	-0.1005	-0.03917	-0.165	-0.060496	-0.25
MICAL2 > V2LHS_260261	-0.06667	-0.0166667	-0.189477	-0.233	-0.0659	0.0535333	-0.02917	-0.085	-0.0500326	-0.2867
NEGR1 > V2LHS_179386	-0.08	-0.0792	-0.0387571	0.108767	-0.170533	-0.466333	0.0625	-0.145	-0.330848	-0.2967
Ccin, Ccin > V2LMM_125007	-0.04333	-0.1783	0.0939143	-0.238567	-0.188	0.13	0.01917	-0.1283	-0.146365	-0.2433
RNF38 > V2LHS_254776	-0.09	0.196667	-0.0429429	-0.0704333	-0.0335333	0.11	0.02583	-0.1583	-0.284145	-0.2267
TGFB1 > V2LHS_111877	-0.06333	0.155	0.0191029	0.0344333	0.0762	-0.165	0.08417	-0.085	-0.0355027	-0.2567
RB1 > V2LHS_130611	-0.07	0.092	0.0230371	0.194333	0.133	0.14	0.03583	-0.06167	0.05742	-0.1567
TNFSF8 > V2LHS_112816	-0.15	-0.0600333	-0.02731	-0.236	-0.293667	-0.0920333	0.07417	-0.1717	-0.218058	-0.2267
CDKN2A > V2LHS_195839	-0.1667	0.124967	-0.0334857	-0.0195333	-0.0642667	-0.0731667	0.0925	-0.195	-0.246011	-0.2767
NEGR1 > V2LHS_179381	-0.08667	-0.1236	-0.00928571	-0.0239333	-0.116633	0.1405	0.04417	-0.06833	-0.130273	-0.1067
LIPK > V2LHS_40803	-0.07	-0.0526333	-0.0818857	0.0817	-0.299	-0.227333	-0.0525	-0.045	-0.0520569	-0.2567
FGFR2 > V2LHS_104466	-0.1433	-0.0606	-0.0268143	0.0137333	-0.1856	-0.137333	-0.1042	-0.125	-0.106115	-0.4367
RPS16, LOC729903 > V2LHS_93811	-0.1167	-0.201	-0.00932857	0.0683333	-0.241333	-0.0256667	-0.04417	-0.1183	-0.229153	-0.3767
CREB3L4 > V2LHS_251995	-0.006667	0.0603333	0.0045	0.0412963	0.207333	0.266333	-0.01917	-0.05167	-0.0855611	-0.2367
TLN1 > V2LHS_56643	-0.06333	-0.282067	-0.0146571	-0.064	-0.3047	-0.447	-0.05417	-0.105	0.0632487	-0.43
PPP1R12A, Ppp1r12a, Ppp1r12a > V2LMM_170361	-0.04	-0.453333	-0.0772286	-0.393333	-0.365667	-0.340667	-0.01917	-0.08833	-0.316814	-0.2667
PPP1R12A, Ppp1r12a, Ppp1r12a > V2LHS_152121	-0.04333	-0.493333	-0.0771143	-0.417667	-0.350333	-0.324333	-0.03083	-0.1283	-0.316521	-0.3333
RRM1 > V2LHS_93880	-0.07667	-0.283039	-0.112519	0.012	-0.240133	-0.293667	-0.1142	-0.07833	-0.334589	-0.5267
FAF1 > V2LHS_254705	-0.04667	-0.1003	-0.0725914	-0.0342	0.0459667	0.1537	-0.06083	-0.025	-0.118528	-0.2933
CLTA, Clta, Clta > V2LMM_54331	0	-0.0369667	0.0562571	0.1259	0.0460667	-0.164333	-0.04583	0.015	-0.11983	-0.2767
SMURF1, Smurf1, RGD1309707_predicted, LOC690516 > V2LHS_201741	0.006667	0.0720433	-0.00631	-0.135741	0.0718	0.224667	-0.07083	-0.008333	-0.128445	-0.19
LRP1B, Lrp1b, Lrp1b_predicted > V2LHS_222135	0.02333	-0.0415333	-0.0634629	-0.0356667	-0.03221	-0.172667	-0.07917	0.001667	-0.161745	-0.29
MLL3, LOC642678, LOC645159, Mll3 > V2LHS_248916	0.01667	-0.2158	0.0153857	-0.0855267	-0.0500667	-0.235	-0.07417	-0.045	-0.176472	-0.22
LPP > V2LHS_62542	-0.06333	-0.1417	-0.101514	-0.0385	-0.218	-0.0571667	-0.0275	-0.008333	-0.145278	-0.07333
FANCC > V2LHS_239126	-0.2267	-0.0609333	0.0895014	-0.0292333	-0.143967	-0.392	-0.01917	-0.04833	-0.309339	-0.3067
C9orf127 > V2LHS_115859	-0.1833	0.107333	-0.000310463	0.0457	-0.000166667	0.0412333	-0.01917	-0.035	-0.0586762	-0.2933
CHD9 > V2LHS_137112	-0.1067	-0.0518	-0.0433257	-0.058	-0.0386333	-0.244333	-0.0675	-0.005	0.0347474	-0.19
CSMD3 > V2LHS_119274	-0.2267	0.06	-0.115805	-0.0413333	-0.1249	-0.311	-0.05917	0.02167	-0.303794	-0.3267
RNF38, Rnf38, Rnf38 > V2LHS_98512	-0.1333	-0.0101333	-0.214144	-0.0954333	-0.0485	-0.2115	-0.0325	-0.008333	-0.23519	-0.2733
ERBB4 > V2LHS_43326	-0.11	-0.168533	-0.0952779	-0.0872333	0.056	-0.0691667	-0.0225	-0.005	-0.0895374	-0.2133
PPP1R12A > V2LHS_152123	-0.2267	-0.353667	-0.263471	-0.236967	-0.518333	-0.417333	-0.1442	-0.105	-0.624298	-0.45
MBD2 > V2LHS_47400	-0.08667	-0.112433	-0.00605143	-0.172033	-0.0501333	-0.0435	-0.009167	-0.02833	0.0379011	-0.08667
KRAS > V2LHS_169384	-0.1033	-0.206333	-0.167214	-0.520333	-0.104733	-0.245	-0.0375	0.105	0.00828579	-0.2633
PLOD2 > V2LHS_131375	-0.03333	0.116	0.00122857	0.00943667	-0.116333	0.166833	0.0875	0.015	-0.0629108	-0.1433
ROBO1, LOC642132, Robo1, LOC683548 > V2LHS_32196	-0.01667	-0.194367	0.0529114	-0.0373123	-0.1	-0.0869	0.0075	0.03167	-0.0544718	-0.1
ARHGEF10 > V2LHS_80181	-0.04667	0.021	0.02438	0.109967	0.13	-0.195	0.03917	-0.005	-0.0185644	-0.1933
TRAF7 > V2LHS_195975	0.02667	0.0112	0.0531286	-0.0667333	0.0882667	-0.0598	-0.03917	-0.09833	-0.0603755	-0.06667
ERBB4, Erbb4 > V2LHS_43327	0.06	0.164433	0.0249286	0.0801567	-0.0731667	-0.153167	-0.1008	-0.125	-0.0965917	-0.1333
TFDP1 > V2LHS_282193	-0.02333	-0.1324	-0.0639503	-0.187733	-0.1586	-0.0561	-0.1258	0.125	0.0779965	-0.04333
PLCB4 > V2LHS_111458	-0.02667	-0.0357	-0.0864143	0.0342733	-0.0958667	0.0488333	-0.08083	0.04833	-0.0654495	-0.003333
TLE1, LOC645381 > V2LHS_287011	0.03333	0.076	-0.0134843	-0.0145667	0.0528	0.0713333	-0.1025	0.08167	0.0300646	-0.07
IL29 > V2LHS_118505	0.02667	-0.256667	-0.0351986	-0.2604	-0.0411333	-0.0925	-0.08917	0.06833	-0.000237092	-0.03667
ZFYVE9 > V2LHS_35258	-0.05	-0.0472333	-0.05633	-0.272833	0.122567	0.0273333	-0.1108	0.02167	0.0528575	-0.1967
PXMP3, RGD1305721_predicted > V2LHS_92338	0.02	-0.111759	-0.00697143	-0.00673	0.0689667	-0.130167	-0.0975	0.02167	0.0245081	-0.2267
CLTA, Clta, Clta > V2LHS_279620	-0.006667	-0.0442667	0.0461714	0.152167	0.0335667	-0.167667	-0.04417	0.07167	-0.131236	-0.1833
LAMA2 > V2LHS_92967	0.13	-0.0686667	-0.120429	-0.110767	-0.262567	-0.120333	-0.1542	0.115	-0.374309	-0.34
ASXL1 > V2LHS_74613	0.03667	0.0151667	0.0214029	-0.148933	-0.199733	-0.0813333	-0.0425	0.04833	-0.0989039	-0.07333
SMAP1 > V2LHS_259330	0.05333	-0.0529	-0.0149571	0.0139	0.0747233	-0.0326667	-0.0125	0.015	-0.0458351	-0.09333
PAF1 > V2LHS_10286	-0.04333	-0.170633	-0.0272571	-0.1821	0.0084	0.104333	-0.1175	0.1383	-0.0560635	-0.1367
PLEKHA5 > V2LHS_176265	0.05	0.0164333	-0.0273986	-0.00946667	-0.0815667	-0.0716667	0.03583	0.075	0.0508816	-0.1067
GLIS3 > V2LHS_44226	0.02	0.112	-0.0445857	0.0313667	-0.0265033	-0.0925667	-0.01417	0.03833	0.0398753	-0.08
RRM1 > V2LHS_93885	0.05333	-0.481	-0.118086	-0.266	-0.491667	-0.252333	0.09583	-0.2017	-0.319517	-0.1433
C9orf19 > V2LHS_87821	-0.006667	0.217	0.0304043	-0.0331	0.0520233	0.0468667	0.02917	-0.1083	-0.0542214	-0.09667
ANAPC1, RGPD1 > V2LHS_238499	0.006667	0.0359959	-0.0465286	0.182433	-0.203667	-0.407	0.02417	-0.085	-0.232765	-0.06333
ARPP-21 > V2LHS_115317	0.04667	0.0823333	-0.05018	0.0759033	-0.0958	0.0831	0.005833	-0.1717	0.12826	-0.2
SMAD2 > V2LHS_250743	0.03	0.116443	-0.00478571	0.125	-0.0905333	-0.274333	0.0125	-0.1317	-0.112774	-0.07
KAL1 > V2LHS_77077	0.06	-0.159333	-0.00888571	0.0517667	-0.140333	-0.0215	0.1492	-0.07833	-0.0451661	-0.1933
ANAPC1, RGPD1 > V2LHS_237650	-0.03	0.0498333	-0.0564	0.105667	-0.0862667	-0.429	0.0375	-0.06833	-0.152238	-0.03333
MED13L > V2LHS_181082	-0.08333	-0.115167	-0.0237429	0.0314533	-0.0715667	-0.0324	0.01583	-0.125	-0.0103062	-0.07333
MED13L > V2LHS_181081	-0.08333	-0.1262	-0.0229143	0.0431	-0.110167	0.0398333	0.02083	-0.1283	-0.0218084	-0.09667
KLF5 > V2LHS_150118	-0.12	0.0563333	-0.0403457	0.0152667	-0.0812333	-0.0301667	0.09417	-0.1717	-0.207747	-0.14
CASP8AP2 > V2LHS_24946	-0.13	-0.404667	-0.107564	-0.0361	-0.563333	-0.433	0.1075	-0.1917	-0.615021	-0.1167
ZNF529 > V2LHS_211000	-0.08333	-0.0771	-0.0475	-0.0531667	-0.183667	-0.072	-0.0008333	-0.1917	-0.131298	-0.01
GNE, Gne > V2LMM_24670	-0.16	-0.0626333	-0.0419714	0.0018	-0.262833	-0.247	-0.01417	-0.2183	-0.319287	-0.03333
SAMD4B, Samd4b, Samd4b > V2LHS_284439	-0.03333	-0.228933	-0.1382	-0.299	-0.294667	-0.126167	0.06583	-0.105	-0.0875882	-0.04
CASP8AP2 > V2LHS_24947	0.003333	-0.577	-0.08378	-0.11	-0.0229667	-0.146833	0.05583	-0.08833	-0.116299	-0.03
YAP1 > V2LHS_247011	-0.06333	0.147667	-0.1297	-0.1256	-0.384667	0.0330333	0.04583	-0.05833	-0.203107	-0.01667
ERBB2 > V2LHS_17671	-0.2133	0.117567	0.00225714	0.2719	-0.113233	0.0035	0.2025	-0.02167	-0.164199	-0.06667
ROBO1, LOC642132 > V2LHS_32197	-0.03333	0.118667	-0.0304971	0.096	0.06639	0.1145	0.1758	-0.01167	-0.0654816	-0.1867
KLF5 > V2LHS_150120	-0.1467	-0.353	-0.0382557	-0.0673333	-0.393667	-0.378	0.2692	-0.1917	-0.121387	-0.1533
WWOX > V2LHS_115634	-0.05	0.149733	-0.0364714	-0.0075	-0.0718	-0.141333	0.06917	-0.01833	0.00225238	-0.06667
KLF5 > V2LHS_150116	-0.1267	-0.128367	-0.0331641	-0.0123667	-0.053857	-0.396333	0.2508	-0.09167	-0.276067	-0.2233
ZNF382 > V2LHS_177729	-0.04667	-0.260667	-0.0185471	-0.188433	-0.10304	-0.00733333	0.09917	-0.08167	-0.0804097	-0.1333
COL5A1 > V2LHS_88518	-0.03333	0.222433	0.0734571	0.0849	0.0185	0.1026	0.2175	-0.02833	-0.118799	-0.07
CCND1 > V2LHS_88364	-0.03333	-0.546	0.0124571	-0.355667	0.0296	0.0906667	0.1308	-0.005	-0.0132684	-0.01
SMAD4, Smad4, LOC100048076 > V2LHS_37195	0.02333	0.227333	0.0544	0.129333	0.102667	0.0413333	0.1958	-0.015	0.327623	-0.1333
LRBA > V2LHS_85234	0.01333	0.149333	0.0868	0.110267	0.0159333	0.135667	0.1142	-0.005	0.0631398	-0.08667
PLSCR4 > V2LHS_39269	-0.02333	0.149	0.0725429	0.0903333	-0.0614	-0.131167	0.09417	-0.085	-0.156409	-0.02333
NFIB > V2LHS_62110	0	0.171667	0.0597143	0.155333	0.0369667	0.0714	0.1292	-0.07833	0.0366554	0.04
GRM5 > V2LHS_130899	-0.04	0.1643	-0.0231243	-0.0320333	0.248	0.248667	0.1625	-0.115	-0.0920276	0.04
YAP1 > V2LHS_65509	0.02333	0.0695727	0.0674	-0.139667	-0.286	0.123667	0.0475	-0.075	-0.218633	0.04333
SNCAIP > V2LHS_68952	0.11	0.189813	0.179057	0.0196667	0.0979667	0.112667	-0.02583	0.1017	0.094157	0.26
EGR2 > V2LHS_92809	0.02333	0.0372667	0.0872009	0.1055	-0.0643333	-0.0541333	-0.0125	0.045	0.191405	0.07667
LINGO2 > V2LHS_49674	0.1767	0.425667	0.2627	0.403	0.0346267	0.380667	0.0125	0.02833	0.335697	0.2367
GSK3B > V2LHS_114290	0.1133	0.222333	0.101366	0.0999167	-0.0173333	-0.133	-0.0325	0.015	0.0794885	0.1233
MBOAT1 > V2LHS_62831	0.06333	0.07794	0.0823107	0.1014	-0.034	-0.0411667	0.03917	0.02833	-0.0226604	0.1133
CHD9 > V2LHS_137110	0.03333	0.0102333	0.0703143	-0.0506333	0.00826667	-0.0843333	0.02917	0.005	-0.0181804	0.05667
TYR > V2LHS_92649	0.07	-0.0326667	0.128977	0.09089	0.113633	-0.1196	0.01083	0.07833	0.00369589	0.06667
ASXL1, Asxl1, RGD1561878_predicted > V2LHS_74614	0.04	0.0207033	0.072937	-0.0473333	0.0113333	0.0724	-0.01583	0.075	0.114898	0.05333
FGFR2, Fgfr2 > V2LHS_83539	0.03667	0.133667	0.0544857	0.0606333	-0.000266667	-0.105667	-0.03417	0.02167	-0.0275023	0.02
ATM, LOC651610 > V2LHS_192880	0.05	-0.1239	0.00166971	-0.0118	-0.193667	-0.145333	0.0008333	-0.001667	-0.0304979	0.03
MAOB, Maob > V2LHS_131192	0.06	0.0613333	0.0522286	-0.0153667	-0.0745	-0.0913333	-0.0375	0.02833	0.0912109	0.03
MAOB > V2LHS_238266	-0.006667	0.2005	0.0989143	0.131367	0.1136	0.0615	-0.0525	0.06833	0.0757487	0.2067
MACROD2 > V2LHS_229324	0.01	0.179633	0.084	0.1365	0.170333	-0.131767	-0.0075	0.01833	0.0896112	0.2067
STAMBPL1 > V2LHS_209720	-0.02667	0.156833	0.102693	0.0887	0.015	-0.055	-0.0025	0.045	0.0337743	0.07667
POU5F2 > V2LHS_45687	0.03667	0.0550333	-0.0465286	0.0933	0.0187367	-0.0236667	0.0008333	-0.05167	-0.00513802	0.1067
MICAL2 > V2LHS_79977	0.05	0.199133	0.0921186	0.118733	0.234	0.221333	0.0075	-0.03833	0.0774021	0.08333
PTEN > V2LHS_92319	0.06667	0.0151667	-0.0522386	0.150667	0.00686333	0.208033	-0.01917	-0.001667	0.0438621	0.1367
TUSC3 > V2LHS_84563	-0.07667	0.00693333	0.151357	-0.0313	0.0858667	0.200767	0.1492	0.07833	0.10529	0.05667
NAALADL2 > V2LHS_210401	-0.01667	0.0146467	0.000285714	-0.0855	-0.237	0.0731	0.1342	0.07833	-0.0466013	0.09333
DLG2 > V2LHS_225755	-0.01667	0.166933	0.0193343	0.134333	0.00445333	-0.0155	0.0775	0.07167	-0.091952	0.05667
TP53, Trp53 > V2LHS_93613	0.04667	0.113767	0.120249	0.1894	0.139167	-0.130333	0.1642	-0.02167	-0.117071	0.01667
EGFR > V2LHS_201187	0.13	0.211333	0.367186	0.1625	0.131033	0.200333	0.2475	0.04833	0.202874	0.04667
NFIB > V2LHS_62108	0.04333	0.1909	0.156571	0.130733	0.0957333	0.128933	0.1458	-0.015	0.0866052	0.06
STAMBPL1 > V2LHS_204142	0.16	-0.234333	0.0898143	-0.102	0.0849667	0.0945	0.1375	0.3717	0.108426	0.04
CREB3L4 > V2LHS_207059	0.05667	0.0706333	0.0514923	0.115333	0.0475333	0.159833	0.0225	0.195	0.0296273	0.02667
TEX14 > V2LHS_99314	0.25	0.119433	0.208314	0.1435	0.192667	0.256333	0.1808	0.3717	0.2636	-0.05333
40148 > V2LHS_154298	0.1367	0.00533	0.134386	0.108333	0.0239	0.190667	0.1508	0.195	0.113694	0
MLL3 > V2LHS_60368	0.1533	0.0440667	0.0243	-0.0777763	0.258	-0.0256667	0.0975	0.07833	-0.00617547	0.01333
TESK1 > V2LHS_56676	0.11	-0.177667	0.0131423	-0.171667	0.0760967	0.121667	0.1058	0.1583	0.120251	-0.01
RNF38 > V2LHS_98513	0.1867	0.0384333	0.0790143	0.145	0.165	0.1344	0.1092	0.1583	0.0868195	-0.02667
ANKRD22 > V2LHS_24403	0.1	0.117467	0.232557	0.158467	0.138667	0.1645	0.1392	0.165	0.147546	0.1333
SNCAIP > V2LHS_68948	0.2233	0.0146333	0.215214	0.150067	0.1222	0.155667	0.1475	0.1417	0.239754	0.2167
SELV > V2LHS_85536	0.2233	0.2109	0.173514	0.148267	0.182333	0.126	0.1592	0.215	0.195696	0.26
CDKN2A > V2LHS_200168	0.1033	0.224233	0.0910571	0.422667	0.294667	0.37	0.0925	0.1083	0.315604	0.1067
RRM1 > V2LHS_93881	0.2633	0.0993	0.168943	0.1974	0.0626667	0.265	0.1725	0.235	0.199388	0.1767
LINGO2 > V2LHS_49671	0.27	0.342333	0.267614	0.384	0.237333	0.293667	0.2358	0.4583	0.273451	0.2367
B3GAT2 > V2LHS_64966	0.2933	0.246	0.241571	0.276667	0.209	0.336667	0.2208	0.4717	0.294813	0.28
PCDH9 > V2LHS_34212	0.2967	0.257	0.223057	0.279033	0.237333	0.284	0.1725	0.4617	0.25327	0.1533
GIGYF2 > V2LHS_58176	0.2933	0.398	0.293529	0.400333	0.233667	0.311667	0.2192	0.4683	0.260856	0.1933
NEGR1 > V2LHS_179385	0.3533	0.338333	0.291129	0.33	0.254333	0.332667	0.2342	0.5217	0.279986	0.2433
MGC48628 > V2LHS_67785	0.34	0.334667	0.293071	0.389	0.239	0.315	0.2275	0.515	0.26272	0.2133
PPAP2B > V2LHS_24419	0.09	-0.0115333	0.0962271	-0.1014	0.0021	0.1665	0.0825	0.1983	0.0940916	0.08
TMSB4X, TMSL2, TMSL3, TMSL6, TMSB4Y, LOC100130227, Tmsb4x, LOC100047211, Tmsb4x > V2LHS_67110	0.1533	0.269333	0.0888714	0.219	0.206667	0.101667	0.08917	0.195	0.196385	0.08667
ATM, LOC651610 > V2LHS_89366	0.14	-0.377667	0.0847714	-0.232	-0.00733333	-0.0561	0.05583	0.225	0.0910354	0.08667
GNE > V2LHS_68613	0.2	-0.324	0.1023	-0.0829367	0.152667	0.238333	0.1308	0.3317	0.124651	0.1967
NFIB > V2LHS_189600	0.19	0.0206333	0.130043	0.1682	0.146	0.221	0.1792	0.4117	0.130569	0.25
MBD2, Mbd2, Mbd2 > V2LHS_201495	0.16	-0.0362667	0.139589	-0.032	0.196333	0.235667	0.1475	0.3317	0.241506	0.23
RGS6 > V2LHS_241896	0.11	-0.126933	0.0675271	-0.118133	-0.136333	-0.0268333	0.1142	0.185	0.0521006	0.13
MBOAT1 > V2LHS_62830	0.08	0.0406	0.0635571	-0.0229	0.133067	0.132833	0.04583	0.2083	-0.000732105	0.11
TGFBR2 > V2LHS_153994	0.2833	0.288	0.333657	0.2796	0.237	0.290333	0.1875	0.4517	0.277872	0.3367
EGR2 > V2LHS_263340	0.3333	0.311667	0.379614	0.344	0.264667	0.323333	0.2125	0.5283	0.263578	0.3567
TLE1 > V2LHS_18399	0.2467	0.349	0.368943	0.359667	0.253667	0.311667	0.2458	0.4517	0.281293	0.3533
MPP2 > V2LHS_36778	0.2967	0.410667	0.345143	0.411	0.300333	0.349	0.2308	0.4883	0.269302	0.1833
C9orf3 > V2LHS_111050	0.2833	0.400333	0.337171	0.379333	0.255667	0.326	0.2075	0.475	0.281271	0.1567
ACTG1, Acta2, Acta2 > V2LMM_62388	0.3233	0.537	0.442	0.536333	0.255	0.350333	0.2758	0.5317	0.284904	0.2233
SAMD4B, Samd4b, Samd4b > V2LHS_283518	0.3567	0.376333	0.357729	0.388	0.26	0.31	0.2175	0.4817	0.304056	0.2533
GATA6 > V2LHS_42848	0.3133	0.383	0.310414	0.369333	0.236	0.284	0.1975	0.4783	0.249301	0.2433
PXMP3 > V2LHS_268732	0.2867	0.243333	0.3459	0.296	0.194333	0.227667	0.2075	0.465	0.226379	0.2567
CA9 > V2LHS_112667	0.2733	0.401333	0.318543	0.382	0.242667	0.329333	0.2042	0.445	0.251823	0.2567
POU5F2 > V2LHS_45685	0.2433	0.354667	0.412714	0.197667	0.270333	0.328	0.2292	0.455	0.257623	0.21
ATXN1 > V2LHS_92418	0.2167	0.469667	0.3475	0.386	0.199	0.256	0.2092	0.3817	0.250745	0.1767
TIMM50, Timm50 > V2LHS_25620	0.2933	0.309	0.443286	0.332667	0.262333	0.3	0.2175	0.4983	0.304727	0.3133
C10orf59, 6530404N21Rik > V2LHS_222297	0.1033	0.00513333	0.05835	0.018474	0.121433	0.0943333	0.0325	0.115	0.0612576	0.12
C10orf59, 6530404N21Rik > V2LHS_175221	0.12	0.0797333	0.0801643	0.0836333	0.169667	0.143	0.0275	0.1317	0.0884825	0.09333
ATM, LOC651610 > V2LHS_89368	0.07667	0.193933	0.127286	0.12688	0.177133	0.0005	0.1942	0.105	0.209363	0.16
LINGO2, RGD1310773_predicted > V2LHS_49675	0.1067	0.240333	0.128247	0.238	0.0992	0.162333	0.1575	0.06833	0.158937	0.09667
EID2B > V2LHS_16180	0.13	0.0390667	0.08833	0.19	0.117543	0.289667	0.1975	0.1017	0.17308	0.08333
TNC, Tnc, Tnc > V2LHS_133232	0.1	-0.0367	0.117157	-0.0210333	0.0603333	0.0699	0.1842	0.1583	0.0623038	0.09
WWOX > V2LHS_115633	0.09	0.215333	0.139043	0.0593	0.254	0.133367	0.1492	0.1483	-0.0809174	0.07333
RB1 > V2LHS_262671	0.07667	0.00153333	0.0718714	0.0793333	-0.123333	-0.103	0.09583	0.08167	-0.16473	0.04667
PLEKHG2 > V2LHS_78477	0.1467	0.295333	0.138143	0.0934333	0.155	0.112167	0.0925	0.04167	0.073658	0.23
PLEKHG2 > V2LHS_203068	0.1867	0.237667	0.114686	0.05621	0.1456	0.139833	0.1025	0.04167	0.0781579	0.2367
DKK3, Dkk3 > V2LHS_71315	0.12	-0.0395333	0.1092	0.223333	0.0441333	0.0807667	0.1008	0.03833	0.0644714	0.1567
DPP6 > V2LHS_151213	0.1867	-0.0164	0.0859	-0.051	-0.0132667	0.061	0.02917	0.135	-0.0326905	0.15
ATXN1 > V2LHS_268731	0.13	-0.101433	0.0482	-0.0275333	-0.0852	0.0280333	0.02583	0.06167	0.0157256	0.1
NOL3 > V2LHS_47054	0.04667	0.0531667	-0.0229143	0.00606667	-0.0006	0.0125333	0.1342	0.1283	0.0746282	0.13
GRIK2 > V2LHS_72940	0.04667	0.02525	0.0339571	-0.11371	0.0965667	0.1589	0.1458	0.1117	0.113104	0.07333
ZNF708, ZNF85, ZNF91, ZNF354C, ZNF107, ZNF44, ZSCAN2, ZNF695, ZNF490, ZNF492, ZNF529, ZFP2, ZNF607, ZNF514, ZNF720, ZNF98, ZNF595, ZNF679, ZNF721, ZNF675, LOC284371, ZNF260, ZNF678, ZNF429, ZNF761, LOC442319, MGC26356, ZNF487, LOC646864, LOC647678, LOC730110, LOC730291, LOC731228, LOC732272, LOC100129686, LOC100130108, LOC100130881, LOC100134769, Zfp85-rs1, Zfp9, Zfp94, Zfp386, Zfp606, 1700029I01…	0.01	0.036	-0.011	0.0524333	0.0705	0.0696667	0.2242	0.1317	-0.0571777	0.05667
DMD, Dmd, Dmd > V2LHS_84114	0.02667	-0.161167	-0.067	0.0059	-0.180233	0.016	0.09417	0.025	-0.228768	0.006667
ZNF529 > V2LHS_211135	0.01333	-0.0491	-0.0584143	-0.0807333	0.0143333	0.0258333	0.1325	0.06167	0.101623	0.03
FANCC > V2LHS_238973	0.03	-0.0243667	-0.0388429	-0.1192	0.197667	0.0506667	0.1175	0.05167	-0.0217604	0.03
DLG2 > V2LHS_225398	0.05333	0.174	-0.0055	0.058	0.173667	0.088	0.1625	0.1017	0.161852	0.05
SMAD4 > V2LHS_37198	0.1033	-0.0744333	-0.0191857	0.15475	0.216333	-0.1482	0.1325	0.02833	0.303286	0.05333
TESK1 > V2LHS_56671	0.01667	0.01846	-0.0144429	0.0263233	-0.0936667	0.0117667	-0.01417	0.06833	-0.0648866	0.1133
PLOD2 > V2LHS_131379	0.003333	0.0312	0.0151	0.0563733	0.120333	-0.0943333	-0.0075	0.05833	-0.0561667	0.1467
PXMP3 > V2LHS_232465	-0.006667	0.0721	0.0216714	0.0661667	0.0964667	-0.00216667	-0.03417	0.125	-0.0257459	0.1267
TGFBR1 > V2LHS_42384	0.09333	-0.0961667	0.0521286	0.0503333	0.03207	-0.021	-0.05917	0.1617	0.0714384	0.2133
MACROD2 > V2LHS_70408	0.07333	-0.0297333	0.0804857	0.0386667	0.200667	0.019	-0.0525	0.1483	0.140483	0.2467
DPP6 > V2LHS_151211	0.1333	0.373333	0.123649	0.317	0.186067	0.1353	-0.0025	0.1083	0.105049	0.2633
PARK2 > V2LHS_84518	0.07667	-0.298	0.00732	-0.291333	-0.0447333	0.0773333	-0.0125	0.145	0.0742318	0.1133
EFHD1, Efhd1 > V2LHS_233924	0.16	-0.0459533	0.0641014	-0.177367	0.157333	0.311667	0.0725	0.2883	0.200415	0.34
TGFB1 > V2LHS_111875	0.06333	0.0834	0.0614729	0.0240667	0.130333	0.224	0.1308	0.2783	0.167065	0.2433
40148 > V2LHS_154296	0.04	-0.413	0.0772286	0.13	0.0782667	0.148567	0.1175	0.1717	0.164215	0.15
SGCZ, Sgcz > V2LHS_64171	0.06	-0.206333	0.0518899	-0.0969533	-0.0534667	0.113	0.0825	0.115	0.104701	0.2167
NOL3 > V2LHS_47053	0.05667	0.0866333	-0.0137286	0.0316	0.008	0.0056	0.1108	0.085	0.0601585	0.1567
C9orf3 > V2LHS_177716	0.07	0.0238667	0.11766	-0.0423667	0.110967	0.178867	0.1792	0.1583	0.141284	0.2267
CREB3 > V2LHS_199720	0.02	0.296333	0.0388714	0.2144	0.272333	-0.141467	0.1075	0.1917	-0.00797115	0.3067
CDKN2C > V2LHS_262296	-0.02667	-0.00633333	0.0274429	-0.194567	0.00691667	0.028	0.05417	0.06833	0.0360258	0.1067
NUAK1, Nuak1 > V2LHS_232918	0.1033	-0.406333	-0.0456714	0.0932	0.114	0.033	-0.004167	0.125	0.101267	0.25
USP47 > V2LHS_218228	0.1033	-0.166333	-0.0340671	-0.112133	0.0103333	0.0698333	0.02083	0.145	0.048319	0.24
PTEN, Pten, Herc1 > V2LHS_265808	0.07333	-0.1383	-0.0420771	-0.1175	0.00440667	0.059	0.01583	0.1383	0.0900422	0.21
GLIS3 > V2LHS_47545	0.06	-0.0383667	-0.0205571	-0.0497667	0.0844	-0.025	0.01083	0.1517	0.0944387	0.21
GATA2 > V2LHS_114071	0.05	0.00243333	-0.0221514	-0.018882	0.0242267	0.0815	0.03417	0.05833	0.134877	0.1667
TGFBR1 > V2LHS_55962	0.1167	-0.0114667	0.00994857	0.10065	0.0336333	0.08	0.06417	0.085	0.0212127	0.1933
PARK2 > V2LHS_84520	0.1567	-0.0318767	-0.0445543	0.00326667	0.0725667	0.0723333	0.09083	0.135	0.0304867	0.3067
TP53 > V2LHS_93615	0.07333	0.1517	0.0135071	0.113867	0.100433	-0.0625	0.07583	0.075	0.103498	0.1433
EID2B > V2LHS_241839	0.1367	0.0807667	0.00172857	0.0858667	0.1069	0.1692	0.0975	0.095	0.029229	0.1933
ZDHHC21 > V2LHS_100539	0.05333	-0.287667	-0.00111429	-0.115967	0.0499233	0.118	0.0825	0.1517	0.107581	0.2133
ANKRD22 > V2LHS_24404	0.09	-0.359	-0.000971429	-0.1638	0.0407	0.1532	0.08083	0.1417	0.166205	0.22
SMAP1, Smap1, LOC100046746, LOC684800 > V2LHS_73428	0.1167	-0.582667	-0.0234286	-0.266	0.104333	0.199333	0.1592	0.175	0.153395	0.3033
NUP153 > V2LHS_49963	0.04333	-0.430667	0.0256	-0.1309	-0.178	-0.133833	0.07583	0.09167	-0.036129	0.1633
PLSCR1 > V2LHS_67167	0.12	-0.48	0.0361343	-0.1926	0.194333	0.256333	0.1708	0.2317	0.22717	0.36
ZFP36 > V2LHS_275248	0.1067	-0.586667	-0.0256066	-0.162	0.220333	0.223667	0.1258	0.2483	0.250255	0.3067
PLSCR1 > V2LHS_67165	0.09667	-0.645	0.00524286	-0.3118	0.172333	0.221	0.1275	0.195	0.215371	0.2833
PTPRD > V2LHS_170976	0.01667	0.06623	0.0257229	-0.0467633	0.0432667	0.152333	0.0675	0.06167	0.0356721	0.13
PLCB4 > V2LHS_267189	0.02	-0.301667	-0.0465086	-0.143267	0.0371	0.0742667	0.1142	0.1083	0.000561124	0.1967
PTPRD, Ptprd, RGD1561090_predicted > V2LHS_221647	0.15	-0.167167	0.0583929	-0.0927	0.115833	0.123633	0.06417	0.125	0.101301	0.08667
CLN8 > V2LHS_52107	0.3	-0.12	0.127743	0.0505667	0.136833	0.1997	0.1758	0.2783	0.0957358	0.2733
MLL3 > V2LHS_282577	0.1833	-0.218767	0.0436429	0.0437333	0.176	-0.160333	0.04583	0.1717	-0.202669	0.1533
LIPF > V2LHS_33622	0.1933	-0.153933	0.0394	-0.195	0.177467	0.1355	0.0775	0.235	0.0970972	0.1733
RB1 > V2LHS_130609	0.2	-0.173933	0.0505143	-0.108767	0.228	0.280333	0.1492	0.2483	0.160645	0.2533
CCNE1 > V2LHS_112780	0.1567	0.0805333	0.0376443	0.151	0.0333667	0.119333	0.1158	0.1683	-0.00310033	0.2033
Dcc, Dcc > V2LMM_17704	0.1167	-0.167033	0.0483386	-0.0327433	0.142667	0.1385	0.1442	0.1983	0.161071	0.2067
RANBP2, RGPD5, RGPD1, RGPD7, RGPD8, RGPD6, RGPD2, LOC100133510 > V2LHS_19096	0.13	-0.0985667	0.0508414	0.035	0.186667	0.208333	0.1075	0.2317	0.166972	0.14
CASP8AP2 > V2LHS_241699	0.16	-0.4139	0.0214	0.0830333	0.0710167	0.254	0.1208	0.275	0.13263	0.2333
PLSCR1 > V2LHS_248478	0.1067	-0.303667	0.0366571	-0.255167	0.0835016	0.0633	0.1225	0.1517	0.078977	0.08
GATA6 > V2LHS_42849	0.1633	-0.1987	0.0519429	0.0615333	0.156533	0.19	0.1742	0.2117	0.146446	0.1367
CTNNA3 > V2LHS_71111	0.2367	0.319333	0.0667429	0.199667	0.211667	0.289533	0.2258	0.225	0.0940987	0.1633
IL29 > V2LHS_225119	0.08	-0.336667	0.0178	-0.258333	0.0313903	0.0430333	0.06083	0.06833	0.115916	0.02667
C9orf19 > V2LHS_87819	0.12	-0.183031	0.00844857	-0.0520667	0.00826667	0.0085	0.07083	0.1117	0.0786575	0.04667
PTEN, Pten > V2LHS_228508	0.2367	-0.337333	0.0633557	-0.069	0.157	0.246667	0.1425	0.2717	0.185809	0.1533
TOX3, Tox3, Tox3 > V2LHS_258623	0.07333	-0.170667	0.00804429	-0.0661333	0.0711	0.177167	0.1408	0.09833	0.0581667	0.08
SMAD4, Smad4, LOC100048076, Smad4 > V2LHS_37196	0.12	-0.283	-0.00438571	-0.09489	0.164667	0.182367	0.1858	0.2017	0.206435	0.15
DKK3 > V2LHS_71317	0.22	-0.0703	0.00844286	0.178667	0.178333	0.243	0.1942	0.2183	0.149757	0.2033
ARID1B, LOC729446 > V2LHS_11753	0.2	-0.337667	-0.0226286	-0.0472033	0.0614333	-0.0405	0.2075	0.2483	0.0830893	0.2167
TUSC3 > V2LHS_84562	0.14	-0.06807	-0.0029	0.0351667	0.0274333	0.0857	0.1108	0.2117	-0.0563924	0.2
ZNF260 > V2LHS_259736	0.2233	-0.228867	-0.0182571	-0.1138	0.230667	0.1754	0.1942	0.3617	0.216808	0.2867
PTEN > V2LHS_92314	0.1867	-0.408	0.000157143	-0.134183	0.135333	0.144833	0.1492	0.3083	0.219248	0.2833
CASKIN1, TRAF7, Caskin1, Caskin1 > V2LHS_5729	0.1967	-0.250667	0.0195143	-0.0556667	0.174667	0.246667	0.1658	0.3083	0.202747	0.3233
PCDH9, Pcdh9_predicted > V2LHS_34215	0.13	-0.198333	-0.00662857	-0.0539667	0.0967333	0.084	0.1042	0.1517	0.01388	0.1933
DPEP2 > V2LHS_87592	0.09	0.151333	0.0412571	0.1173	0.1008	0.266667	0.1075	0.05833	0.0998995	0.08
TMSB4X, TMSL1, TMSL3, Tmsb4x, LOC100047211, Tmsb4x > V2LHS_67107	0.1567	0.175233	-0.0150286	0.1516	0.0853667	0.231667	0.1925	0.06833	0.134334	0.1967
GATA2 > V2LHS_114070	0.1267	-0.0204	0.0221229	0.0430667	0.0977667	0.2222	0.2258	0.105	0.189019	0.2533
AKT2 > V2LHS_237948	0.07667	-0.0261667	0.0169143	0.0625567	-0.01056	0.197333	0.1425	0.05833	0.0251089	0.1467
LPP > V2LHS_62541	-0.03	-0.252333	-0.0129571	-0.122167	0.0891667	0.131833	0.1275	0.1483	0.119116	0.24
LPHN3, Lphn3, Lphn3 > V2LHS_81465	-0.01667	-0.0854567	-0.0501571	-0.295	0.00933333	-0.0341667	0.0625	0.06167	0.0688146	0.11
GRID2 > V2LHS_132037	-0.04333	0.150033	-0.00694143	0.145333	0.0746667	0.118333	0.0675	0.07833	0.0498181	0.09
CSMD3 > V2LHS_166348	-0.02667	-0.417	-0.0334571	-0.223633	-0.0512	-0.112167	0.0725	0.1983	0.0780846	0.1667
RB1 > V2LHS_139	-0.003333	0.0887	-0.03252	0.0621333	0.0654	0.0214667	0.0675	0.185	0.0862301	0.16
ARHGEF10 > V2LHS_80180	0.01333	-0.00823333	0.0137714	0.0183	0.0428	-0.0381667	0.06417	0.1683	0.0558294	0.19
TLE1 > V2LHS_18397	-0.08667	-0.283333	-0.0755286	-0.327333	-0.348	-0.281667	0.03583	0.1717	-0.00850159	0.1933
TIMM50 > V2LHS_25621	-0.02333	-0.501667	0.0552714	-0.1509	-0.0738	-0.0555	0.09417	0.2417	-0.0621716	0.1233
PLOD2 > V2LHS_131377	0.06	-0.229533	-0.0590429	-0.02569	0.0146667	-0.000833333	0.0225	0.1483	0.0791638	0.1767
Ccin, Ccin > V2LMM_241557	0.1333	-0.477333	-0.0877	-0.17218	0.1333	0.193333	0.1008	0.185	0.178308	0.2067
ZNF260 > V2LHS_257469	0.02	-0.603	-0.0978286	-0.215133	0.116733	0.1535	0.08583	0.1683	0.161313	0.2467
ZNF260 > V2LHS_78271	0	0.0386	-0.04456	-0.1452	0.0519	0.1237	0.05417	0.05833	0.0610826	0.16
PPAP2B > V2LHS_24418	0.02	-0.401	-0.0883143	-0.347	0.00266667	0.215667	0.04417	0.1317	0.129648	0.26
TNFSF15 > V2LHS_50197	0.02	-0.0306	-0.0610757	-0.0532	-0.0137	0.0473333	0.1408	0.1183	0.00498166	0.1233
GIGYF2 > V2LHS_248391	0	0.0175867	-0.0208714	0.149833	0.0603667	-0.097	0.1258	0.115	0.153	0.15
PXMP3 > V2LHS_92341	0.05	-0.431	-0.0760714	-0.281333	-0.0172167	0.141	0.1142	0.1017	0.0871435	0.13
NAALADL2 > V2LHS_209237	0.05333	-0.127833	-0.0929429	-0.401667	-0.0917333	-0.496333	0.1175	0.075	-0.109538	0.13
PCDH9 > V2LHS_34210	0.04667	-0.232833	-0.05143	-0.197333	-0.036411	0.00866667	0.1275	0.035	0.0551357	0.13
LRP1B > V2LHS_176070	0.06333	0.0930333	-0.0193843	0.0706333	0.167	-0.0190667	0.1458	0.095	0.140752	0.1367
CTNNA3 > V2LHS_71113	0.01667	0.177	-0.0185143	0.151667	0.000233333	-0.124667	0.1458	0.165	-0.0138855	0.08
PPP1R12A, Ppp1r12a, Ppp1r12a > V2LMM_200816	0.09667	-0.513	-0.0324571	-0.288	0.181667	0.208333	0.1992	0.3083	0.195976	0.1533
FAF1 > V2LHS_13534	0.02	-0.0809667	-0.0414943	-0.189567	0.122133	0.042	0.04417	0.115	-0.0133616	0.04
PLSCR4 > V2LHS_39265	0.08667	0.0503333	-0.0526086	-0.2249	0.0627	-0.0501667	0.06917	0.1517	-0.0675324	0.07333
CYLC2 > V2LHS_224862	0.1567	-0.0845333	-0.0172	-0.128533	0.162333	0.286	0.1275	0.1917	0.1583	0.12
EID2 > V2LHS_45275	0.1233	-0.295	-0.0987286	-0.0698333	0.134967	0.166	0.1425	0.215	0.144001	0.1267
AHR > V2LHS_132482	0.08333	0.140033	-0.121006	0.154833	0.0950333	0.0486667	0.07417	0.145	0.0993349	0.06667
SAMD4B > V2LHS_155309	0.07667	-0.502	-0.124114	-0.337333	-0.2431	-0.158	0.1308	0.115	-0.313068	0.006667
GNB5 > V2LHS_212522	0.05	-0.339667	-0.0307571	-0.24	-0.0438	0.0760333	0.08583	0.125	0.108034	0.02333
ZNF382 > V2LHS_218553	-0.07	-0.0236667	0.0639571	0.0722	0.00933333	-0.058	0.09583	0.005	-0.0237888	0.1667
MGC48628 > V2LHS_67788	-0.07	-0.10307	0.0558857	-0.253333	0.1301	0.0915	0.05417	-0.01167	0.0683173	0.2
TNFSF15 > V2LHS_50198	-0.03	0.143867	0.0380286	0.0337993	0.128667	0.241333	0.0875	-0.075	-0.0295377	0.21
GRIK2, Grik2, Grik2 > V2LHS_72942	-0.05667	0.0767333	0.0356714	0.0873667	0.0475667	0.150333	0.0575	-0.05167	-0.0188955	0.1967
USP47 > V2LHS_174637	0.006667	0.0565333	0.0995143	0.180167	0.335667	0.152167	0.0775	0.04167	0.0988146	0.1533
NRG3 > V2LHS_211456	0.01333	0.309	0.114443	0.228667	0.1132	0.0897667	0.0875	0.01833	0.162295	0.1867
LAMA2 > V2LHS_92962	0.01333	0.1218	0.0550857	0.0794	0.0421	-0.0768333	0.05917	-0.02167	-0.0014698	0.1267
CDKN2C > V2LHS_262058	0.03	0.227667	0.0779596	0.12444	0.1004	-0.00216667	0.0525	-0.05167	0.106686	0.21
FANCC > V2LHS_239056	-0.003333	0.0635667	0.0901329	0.325667	-0.00254667	0.0409667	0.1058	-0.005	-0.123439	0.23
CLTA > V2LHS_150645	0.02	0.01058	0.0566857	0.0746433	0.110867	0.150567	0.1242	-0.01833	0.0789751	0.1933
TMSB4X, TMSL1, TMSL3, Tmsb4x, LOC100047211, Tmsb4x > V2LHS_67112	0.07	0.168867	0.0132571	0.117067	0.0409667	0.108667	0.09917	-0.06833	0.124305	0.1033
ERBB2 > V2LHS_17669	0.09	0.336667	-0.00434429	0.216	0.1647	0.154	0.1475	-0.045	0.0540083	0.1933
TOX3 > V2LHS_75758	-0.02	0.133967	0.0975071	0.0428033	0.1589	0.0201333	0.2208	-0.025	0.0762092	0.1867
TGFBR1, Tgfbr1 > V2LHS_42382	0.006667	0.0625333	0.110743	0.0843333	0.0426667	0.14	0.2425	-0.055	0.0800443	0.1933
FANCC > V2LHS_83650	0.07	0.189	0.172671	0.108	0.0669333	0.0965667	0.2558	0.06833	0.116026	0.17
ARHGAP21 > V2LHS_215765	0.02	0.188033	0.0587571	0.171833	0.0169	-0.120467	0.1292	0.03833	0.202709	0.1333
GNB5 > V2LHS_206873	0.006667	0.189333	0.0145743	0.188867	-0.0448333	0.0809	0.07583	-0.005	0.0201359	0.04
CLN8 > V2LHS_52108	0.03	0.01472	-0.0228057	0.299667	-0.00300667	-0.0796667	0.1358	0.008333	0.00588842	0.08667
ARPP-21 > V2LHS_115319	-0.003333	-0.0704533	-0.0154771	-0.0046	-0.0626333	0.0218333	0.06917	0.015	-0.0872854	0.03333
TMEM132D > V2LHS_141924	-0.006667	0.0877667	-0.0653271	-0.0079	-0.0844667	0.00766667	0.0475	-0.035	-0.294931	0.1033
PAK4 > V2LHS_197812	0.02	0.204667	0.0359714	0.0125667	0.0699	-0.146333	0.1275	-0.06833	0.114439	0.2
NRG3 > V2LHS_209060	0.006667	0.272	0.0351286	0.195667	0.12	0.0929333	0.09083	0.03833	0.120938	0.2633
ZNF260 > V2LHS_78274	0.04333	-0.111667	-0.0398857	-0.121733	-0.0494667	0.0331667	0.1725	0.06833	-0.000960446	0.3167
MACROD2 > V2LHS_229912	0.03333	0.0816667	0.0312	0.216333	0.167333	0.138233	0.2025	0.025	-0.0613182	0.2733
ARID1A > V2LHS_283735	0.03	0.00743333	-0.0603929	-0.107467	0.1103	-0.0218333	0.1175	0.01833	0.0194915	0.1667
PTEN, PTENP1, LOC731292, Pten > V2LHS_192536	-0.1767	-0.134667	-0.0180571	0.177967	-0.281533	-0.321333	0.1458	-0.02167	0.0243775	0.1433
LIPF > V2LHS_262160	-0.1467	0.2745	0.00888857	0.132267	-0.1125	-0.0381667	0.2208	-0.08167	-0.202166	0.1867
PTEN > V2LHS_119551	-0.05	-0.0866	0.0176286	-0.000933333	-0.0949	0.0852	0.0975	0.03833	0.0908631	0.08
TYR > V2LHS_92644	0.02667	0.122033	0.0167286	0.0742	0.006	0.0224667	-0.04083	0.008333	0.0986187	0.2833
C10orf59 > V2LHS_175223	0.01	0.00633333	-0.00531429	0.0164333	0.1399	-0.0995	-0.005833	0.065	0.0105732	0.2133
ATXN1 > V2LHS_231559	0.01333	0.0703333	0.0340162	0.127033	0.200667	0.092	0.0225	0.045	0.0297833	0.21
GLIS3 > V2LHS_185111	0.03667	0.1938	0.0211	0.310667	0.197667	0.0488333	-0.01083	0.02833	0.00309184	0.2233
GATA6, Gata6, Gata6 > V2LHS_42850	0	-0.141667	-0.0277	-0.0493	-0.0238	-0.111	-0.004167	0.015	0.0233961	0.12
GRIK2 > V2LHS_72939	0.04333	-0.0770333	0.0367843	-0.0577333	0.02441	0.0847	0.0325	-0.01167	0.0234828	0.2367
CASP8AP2 > V2LHS_24944	-0.01	-0.418233	-0.0697029	-0.287333	-0.0486	-0.1035	0.0025	0.05833	-0.093643	0.2367
TFDP1 > V2LHS_251908	0.02667	-0.2343	-0.0502	-0.135867	-0.1402	-0.093	0.0175	0.02167	-0.124788	0.2267
40148 > V2LHS_284258	-0.003333	#N/A	-0.0640486	-0.0602	0.0972667	-0.216833	-0.01417	0.008333	-0.0611824	0.16
ZFYVE9, Zfyve9_predicted > V2LHS_35328	-0.003333	-0.514333	0.0023	-0.158333	0.0807381	0.186367	0.04417	-0.01167	0.163357	0.24
CYLC2 > V2LHS_228430	-0.03	-0.0867667	-0.0149514	-0.199	-0.0738367	0.0431	-0.01417	-0.05167	0.126982	0.22
PTEN > V2LHS_92317	-0.04	-0.1972	-0.0652471	0.195667	0.0191667	-0.175	-0.0225	0.09167	0.0243476	0.02667
C9orf100 > V2LHS_177694	-0.05667	-0.0912533	-0.0831143	-0.0269667	-0.152667	-0.062	-0.02417	0.085	-0.107388	0.01333
LIPF > V2LHS_33625	-0.02	-0.1685	-0.0407286	-0.278	-0.1048	-0.0279667	-0.03417	0.06167	-0.0469258	0
DCC > V2LHS_43699	-0.003333	-0.338667	0.00518571	-0.110533	-0.0686333	-0.0951667	-0.01417	0.095	-0.0158483	0
PLSCR2 > V2LHS_39196	0.03667	0.089	0.0257714	-0.253767	0.109867	-0.057	-0.1025	0.1583	-0.0432357	0.02
LIPJ > V2LHS_66069	0.03	-0.170867	0.0135	0.00926667	-0.028	0.0496667	-0.0575	0.1583	-0.0466635	0.06667
TRAF7 > V2LHS_235835	0.09667	0.225333	0.055267	0.132267	0.0847733	0.111	-0.01417	-0.04833	0.0791588	-0.006667
SMAP1 > V2LHS_73425	0.04667	0.0366067	0.0155857	0.0753	-0.0532333	0.102833	0.0125	-0.03833	0.0709712	0.02
SLC6A20 > V2LHS_45843	-0.01333	0.0297	-0.00758714	-0.0553333	0.0238333	-0.0696667	0.0325	-0.008333	-0.0146471	-0.03333
GSK3B > V2LHS_114291	0.02667	0.0313333	0.0461843	0.0373333	0.186833	-0.1535	0.05083	-0.06833	0.0983418	-0.05
SMAD2 > V2LHS_206703	0.06333	0.0391667	0.102429	0.0578333	-0.168967	0.165667	0.02583	-0.045	-0.0189722	-0.12
TMEM132D > V2LHS_204101	0.03667	0.0017	0.0384986	-0.0167333	0.2084	0.137533	-0.0175	-0.05833	-0.149372	-0.04333
C9orf3 > V2LHS_218234	0.01	0.112633	0.174929	-0.0883333	-0.305	-0.018	0.0275	-0.055	-0.0130547	-0.09333
TNNC1 > V2LHS_171432	0.1533	0.126333	0.0519429	0.05158	-0.0454	0.0416667	0.01417	0.03833	0.109305	-0.1033
PLOD2, Plod2 > V2LHS_131376	0.1967	-0.13	0.105857	0.18085	0.0688333	-0.00183333	-0.0675	0.03833	0.0420781	-0.05333
FGFR2 > V2LHS_230244	0.06	0.0218333	-0.00847	-0.0493333	-0.0104	0.0523	0.0008333	0.01833	0.0319262	0.01
CA9 > V2LHS_112665	0.1033	0.1995	0.00063	-0.0872667	0.0941667	-0.061	0.0008333	0.01833	-0.0127749	0.02333
MYC, Myc, Myc > V2LHS_152051	0.2067	-0.1316	0.1222	0.129967	-0.225	0.196667	0.07583	0.02833	-0.0379064	-0.03333
TEX14 > V2LHS_99315	0.11	-0.2633	0.125171	0.00746667	0.0545667	0.135167	-0.04917	0.09833	0.133975	-0.02333
PLSCR1 > V2LHS_67166	0.01667	-0.135833	0.0276571	0.00276	-0.0993	-0.1314	-0.01917	0.015	0.028585	0
SUPT5H, Supt5h > V2LMM_69466	0.04667	0.193833	0.125571	0.169733	0.186	-0.0433333	-0.01083	0.075	0.162611	-0.1133
SUPT5H, Supt5h > V2LHS_153666	0.03667	0.167367	0.110386	0.125067	0.187333	-0.0496667	-0.01417	0.045	0.162784	-0.05
DKK3 > V2LHS_71314	0.1467	-0.1604	0.152741	0.0987	0.117967	0.114333	0.005833	0.1883	0.0596246	-0.1
DPP6 > V2LHS_151210	0.05667	-0.1243	0.0400286	0.134	-0.0810667	-0.191333	-0.03583	0.001667	0.0330583	-0.09333
SMAD2, Smad2, Smad2 > V2LHS_251359	0.06	-0.0811667	-0.0286571	-0.0874667	-0.113333	-0.143667	-0.0425	0.115	-0.204096	-0.09667
C9orf100 > V2LHS_177692	0.1067	-0.0307333	0.00219571	-0.0461667	0.00946667	-0.106	-0.05583	0.1617	-0.132183	-0.1233
EGR2 > V2LHS_92808	0.1733	0.0978667	0.0206714	0.0912333	0.0008	0.0451667	-0.1375	0.1283	-0.122753	-0.16
USP47, Usp47 > V2LHS_174640	0.08	0.0557	0.0212357	0.01236	0.121367	0.118833	-0.02583	0.1117	0.000129188	-0.01667
TOX3 > V2LHS_75830	0.1367	0.0715667	-0.0380566	-0.0571667	0.0966333	0.0209333	0.09583	0.055	0.0519408	-0.08667
CDKN2C > V2LHS_203248	0.12	0.00586667	0.01564	0.120433	-0.0978048	-0.0845	0.06583	0.03833	0.0378361	-0.07667
RECK, Reck_predicted > V2LHS_66984	0.09333	0.241667	0.0351857	0.0870667	0.1039	0.204	0.1492	0.085	0.0354961	-0.08667
PAK4 > V2LHS_197682	0.03	0.0999333	0.00652903	-0.0998333	0.103967	0.0268333	0.0875	0.04167	-0.0158978	-0.02667
TEX14 > V2LHS_232168	0.06	0.197667	0.0622971	0.0888667	0.123667	0.17	0.1425	0.01833	0.140979	-0.06333
ARSB > V2LHS_89505	0.07667	-0.154067	0.00107143	0.0553333	-0.143967	-0.0045	0.1425	0.008333	-0.0249842	-0.1133
SMAD4 > V2LHS_37199	0.11	0.424667	0.0387671	0.154667	0.262333	0.0353333	0.1158	0.1017	0.264603	-0.15
MLL3 > V2LHS_248036	0.13	-0.138133	0.0723	-0.0325867	0.165633	0.1694	0.1208	0.1383	0.170081	-0.09
CHD9 > V2LHS_27104	0.1433	0.152467	0.082228	-0.0236333	0.102567	-0.0678333	0.08583	0.1217	-0.0682697	-0.07667
RRM1 > V2LHS_93884	0.21	-0.3375	0.118426	0.0229333	-0.1367	-0.0391667	0.1825	0.2317	-0.0842377	-0.24
CNTNAP2 > V2LHS_53718	0.07333	0.196	0.0699486	0.1489	0.206667	0.238667	0.1258	0.115	0.142262	-0.08333
LPHN3, Lphn3, Lphn3 > V2LHS_81463	0.08	0.0276593	0.0472857	0.0235667	-0.185667	0.0766667	0.1075	-0.02833	0.0804023	-0.16
LIPF, Lipf, Lipf > V2LHS_33621	0.1133	0.182667	0.0116571	0.0180467	0.1313	0.0798667	0.1058	0.01167	-0.102764	-0.2167
ZFYVE9 > V2LHS_35331	-0.06	0.0591	0.0480786	0.0115	0.0566667	0.122	0.02917	-0.005	0.00586222	-0.006667
PLSCR2 > V2LHS_39198	-0.07	-0.008	0.0318786	0.0699667	-0.0641667	-0.167	0.0475	0.02833	-0.038877	0.02333
ZDHHC21 > V2LHS_232964	-0.04667	0.2891	0.0438114	0.212	0.146933	0.146333	0.04417	0.05833	0.0471444	-0.04
LRP1B, Lrp1b, Lrp1b_predicted > V2LHS_176074	-0.04667	-0.01279	0.0294	0.127767	-0.0227333	-0.029	0.05917	0.1017	-0.0276984	-0.02667
GLIS3 > V2LHS_44230	-0.03333	-0.121	-0.0370471	0.0331667	-0.303333	-0.2	0.1058	0.065	-0.110301	-0.06667
SMAD3 > V2LHS_215032	-0.02333	-0.0353333	-0.144486	-0.108637	-0.0126	-0.188167	0.0325	-0.01167	-0.108007	-0.06333
CASP8AP2 > V2LHS_24945	-0.003333	0.027	-0.135029	0.0189667	0.0551667	-0.2405	0.01583	0.02833	0.0479061	-0.05667
CCNE1 > V2LHS_112781	-0.01	-0.167033	-0.0684629	-0.0445333	-0.0766	-0.206333	0.03917	-0.01167	-0.232497	0.01333
TYR > V2LHS_92645	0	0.0316767	-0.0723207	0.0656667	-0.0288	0.0335	0.06583	0.025	0.0176351	-0.03
SFRS11, PLEKHA5 > V2LHS_243985	-0.04	-0.03	-0.127529	-0.200333	-0.0456667	0.104733	-0.0825	-0.008333	0.0539507	-0.01333
MBD2 > V2LHS_47399	-0.06	-0.1565	-0.150844	-0.174833	-0.117623	0.0233333	-0.0775	-0.025	-0.0399172	-0.07333
MBD2 > V2LHS_47398	-0.01333	0.0160667	-0.179857	-0.07584	0.0228333	-0.135333	-0.0725	-0.095	0.00595679	-0.02
LIPK > V2LHS_40804	0.03	0.0931333	-0.0292	-0.0406667	-0.0620667	-0.0793333	0.03583	-0.01833	-0.180441	0.06
SMAD2 > V2LHS_216709	0.04	0.0119333	-0.0647714	-0.00367933	-0.0287333	-0.071	0.02583	-0.03833	0.0349893	0.06667
CLN8 > V2LHS_272327	0.02	-0.222033	-0.0801714	-0.1322	-0.210667	-0.0105	0.03917	-0.035	0.0946224	0.14
NFIB, Nfib, Nfib > V2LHS_62111	0.06	-0.0283667	-0.0683286	-0.0507333	0.00426667	0.028	0.0175	-0.01167	-0.00285771	0.08667
PARK2 > V2LHS_84517	0.1067	-0.0356067	-0.0424229	-0.139667	-0.1072	0.0873333	0.02583	0.08167	0.0154574	0.08
GRIK2 > V2LHS_259852	0.1233	-0.215667	-0.0345857	-0.1505	0.0570333	0.110867	0.03583	0.08833	0.0537077	0.1133
ARID1B, LOC729446 > V2LHS_213910	0.11	-0.0636	-0.133086	0.233667	0.100867	0.0525333	0.009167	0.015	-0.0561233	0.06
IL28A, IL28B > V2LHS_226541	0.1033	-0.0854667	-0.119038	0.119687	0.0883	0.112	-0.0375	0.035	0.0827899	0.1533
EID2 > V2LHS_45272	0.09	-0.286	-0.0695871	-0.368	0.0719667	0.0463333	-0.0008333	0.04833	-0.0612524	0.2033
DMD > V2LHS_84116	0.01	0.00213333	-0.0879686	-0.143233	-0.0333667	-0.00143333	-0.0325	0.04833	0.0610451	0.1833
SFRS11, PLEKHA5 > V2LHS_243554	0	-0.178	-0.138886	-0.2259	0.0397333	0.192333	-0.0125	0.09167	0.0917832	0.1567
IL6 > V2LHS_111643	0.04	-0.158667	-0.0984286	0.0246	-0.0103	0.166	-0.0375	0.1283	0.0545354	0.08667
DMD > V2LHS_84115	0.02	0.0575333	-0.0389286	0.108533	0.222667	0.240767	-0.0325	0.06833	0.113156	0.05333
ATM, LOC651610 > V2LHS_348	-0.05	-0.410583	-0.180871	-0.0798	0.0744667	-0.310667	-0.08583	0.01167	-0.132802	0.1333
DCC > V2LHS_43698	0.02667	-0.22	-0.146429	-0.122867	-0.0974	0.0436667	-0.0575	0.195	0.0130676	-0.01667
MACROD2 > V2LHS_70404	0.03333	0.0557667	-0.0679429	0.0444667	0.0243667	0.0471667	-0.0775	0.085	0.10919	0.01
TMEM132D > V2LHS_82059	0.09333	-0.264733	-0.0764571	-0.0271	-0.1028	-0.198333	-0.0775	0.05833	-0.0786951	0.02667
DCC, Dcc, Dcc > V2LMM_20464	0.06	-0.199533	-0.0123586	-0.0600667	-0.0419	0.0976667	-0.0325	0.085	-0.0347573	0.05667
FGFR2 > V2LHS_201766	0.07667	0.0361467	0.0567286	0.0859667	0.0563333	0.131	-0.03083	0.045	0.136542	0.01333
PLEKHA5 > V2LHS_176267	0.09333	-0.1167	-0.02334	0.0007	0.261	0.146067	-0.005833	0.205	-0.118434	-0.03667
AHR > V2LHS_236720	0.12	-0.0407367	-0.0593286	-0.108133	-0.0228667	0.0964333	0.02917	0.2317	0.045577	-0.003333
TUSC3 > V2LHS_84564	0.09	0.0440667	-0.00312857	0.00183333	-0.00733333	0.205	0.0025	0.115	0.0874869	0.04333
SGCZ, Sgcz, Sgcz_predicted > V2LHS_64136	-0.01333	-0.263667	-0.0448	-0.285333	0.0292167	-0.0316667	0.0325	0.1617	-0.0114523	0.08
PLSCR5, LOC331000 > V2LMM_177730	0.03	-0.302933	-0.0379286	-0.174233	-0.0815667	-0.0557667	-0.02917	0.1817	0.0321542	0.05333
PTPRD > V2LHS_170974	0.13	0.0458133	-0.0275171	0.059	0.0645333	0.214767	0.0375	0.065	0.063122	-0.003333
NAALADL2, Naaladl2, Naaladl2 > V2LHS_217629	0.13	0.0901333	0.00754143	0.102933	0.137333	0.0872333	-0.01583	0.04167	0.159577	-0.06333
TNC > V2LHS_133231	0.15	-0.328533	-0.0953857	-0.184367	-0.174367	0.0645333	-0.1025	-0.01167	0.135044	0.01333
