# Supplementary material for: Integrative genomic and functional profiling of the pancreatic cancer genome
Source: BMC Genomics. 2013 Sep 16;14:624. doi: 10.1186/1471-2164-14-624 (PMC3848637; doi:10.1186/1471-2164-14-624)
Supplement: Additional file 3 — Depletion/enrichment (log10 ratio) of each shRNA for each cell line replicate screened. [file 1471-2164-14-624-S3.xls]

## Sheet: Sheet1
Additional File 3. Depletion/enrichment (log10 ratio) of each shRNA for each cell line replicate screened
Gene > shRNA ID	Aspc1-Rep1	Aspc1-Rep2	Aspc1-Rep3	BXPC3-Rep1	BXPC3-Rep2	BXPC3-Rep3	Capan1-Rep1	Capan1-Rep2	Capan1-Rep3	Capan1-Rep4	Capan1-Rep5	Capan1-Rep6	Capan1-Rep7	HPAC-Rep1	HPAC-Rep2	HPAC-Rep3	HPDE-Rep1	HPDE-Rep2	HPDE-Rep3	MDA157-Rep1	MDA157-Rep2	MDA157-Rep3	Panc1-Rep1	Panc1-Rep2	Panc1-Rep3	Panc1-Rep4	Panc1-Rep5	Panc1-Rep6	PL5-Rep1	PL5-Rep2	PL5-Rep3	SKBR3-Rep1	SKBR3-Rep2	SKBR3-Rep3	SU86.86-Rep1	SU86.86-Rep2	SU86.86-Rep3
40148 > V2LHS_154298	0.13	0.141	0.125	-0.1	-0.038	0.154	0.09	0.26	0.03	0.23	0.0376	0.184	0.11	0.145	0.036	0.144	0.0671	-0.0122	0.0168	0.217	0.248	0.107	0.15	0.17	0.09	0.12	0.13	0.16	0.222	0.146	0.2	0.0972	0.125	0.119	0.03	-0.22	0.15
40148 > V2LHS_154296	-0.107	0.198	0.0217	-0.635	-0.35	-0.254	0.27	-0.11	0.05	0.09	0.04	0.0746	0.124	-0.207	-0.131	-0.415	0.0904	0.0334	0.111	0.137	0.245	0.0637	0.11	0.12	0.11	0.04	0.1	0.14	0.132	0.196	0.171	0.132	0.193	0.168	0.18	0.15	0.08
40148 > V2LHS_284258	0.164	-0.127	-0.0512	-0.121	-0.00107	0.0119	0.04	-0.28	0.01	0.01	0.00366	-0.0314	-0.202	-0.000842	-0.0568	0.0138	0.0313	0.2	0.0605	-0.0275	-0.4	-0.223	-0.01	-0.2	0.04	-0.01	0.18	-0.17	-0.00936	0.0321	-0.0117	-0.0118	-0.054	-0.118	0.04	-0.05	0.45
ACTA2 > V2LHS_132452	-0.0547	0.0377	0.0415	-0.189	-0.653	0.235	0.03	0.02	-0.11	-0.11	-0.129	-0.334	0.026	-0.0326	-0.243	0.123	0.0855	-0.199	0.199	0.104	-0.323	-0.039	0.06	-0.15	-0.21	-0.59	-0.9	-0.45	-0.158	-0.116	-0.154	-0.109	-0.0113	-0.206	-0.1	-0.11	0.33
ACTG1, Acta2, Acta2 > V2LMM_62388	0.184	0.458	0.318	0.55	0.421	0.64	0.62	0.48	0.56	0.7	0.145	0.2	0.388	0.648	0.624	0.337	0.241	0.253	0.271	0.478	0.26	0.313	0.16	0.35	0.32	0.26	0.21	0.27	0.523	0.493	0.573	0.187	0.332	0.335	0.1	0.4	0.13
AHR > V2LHS_132480	-0.246	-0.143	-0.266	-0.027	-0.28	-0.168	-0.08	0.02	-0.13	-0.04	-0.158	-0.129	-0.274	0.0206	-0.0859	-0.0104	-0.165	-0.0612	-0.197	-0.366	-0.156	-0.145	-0.31	-0.46	-0.1	-0.29	-0.49	-0.31	-0.169	-0.174	-0.202	-0.256	-0.443	-0.181	-0.42	-0.15	-0.14
AHR > V2LHS_132482	0.0921	-0.0216	0.172	0.259	0.102	0.0591	-0.37	-0.13	-0.07	-0.04	-0.000145	-0.0183	-0.227	0.0192	0.0883	0.357	0.0791	0.057	0.149	0.184	0.351	-0.389	0.06	0.04	0.14	0.14	-0.26	0.24	0.0511	0.134	0.24	0.00427	0.172	0.121	0.09	0.13	-0.06
AHR > V2LHS_236720	0.0949	0.155	0.101	-0.0339	-0.0825	-0.00581	-0.44	-0.09	0.01	-0.11	-0.0127	0.0164	0.207	-0.142	0.0706	-0.253	-0.0717	-0.0621	0.0652	0.131	0.0902	0.0681	-0.05	0.07	-0.08	0.02	0	0.13	0.195	0.253	0.23	0.0816	-0.0689	0.124	-0.11	0.15	-0.09
AIM1L > V2LHS_277028	-0.119	-0.0923	-0.125	-0.229	0.468	0.134	0.05	0.6	-0.28	-0.03	-0.174	-0.0915	-0.0613	-0.283	0.00852	-0.0224	-0.297	-0.0601	-0.143	-0.806	0.0651	0.058	0.21	-0.2	-0.13	-0.29	0.15	-0.53	-0.128	-0.184	-0.203	-0.437	-0.168	-0.0234	-0.16	-0.01	-0.21
AIM1L, Aim1l > V2LHS_275695	-0.336	-0.252	-0.247	-0.129	-0.159	-0.512	0.03	-0.05	-0.36	-0.14	-0.103	-0.368	-0.481	0.152	-0.214	-0.304	-0.191	-0.27	-0.475	-0.517	-0.045	-0.325	-0.49	-0.26	-0.21	-0.14	-1	0.19	-0.24	-0.142	-0.228	-0.365	-0.672	-0.357	-0.54	-0.22	-0.11
AKT2, Akt2, LOC544757, LOC100048123, Akt2 > V2LHS_132502	-0.112	-0.147	-0.122	0.051	-0.256	0.0529	0.1	-0.05	-0.09	0.17	-0.0575	0.0632	0.0439	0.0617	-0.12	0.0327	-0.0226	-0.028	-0.101	0.125	-0.119	-0.219	-0.12	-0.3	0.4	-0.3	-0.25	-0.14	-0.0993	-0.169	-0.13	-0.453	-0.103	-0.0748	-0.41	0.17	-0.31
AKT2, CALD1, EEF1A1, HELLS, IGF1, PTK7, EIF3B, ZNF264, KIAA0562, SLC27A5, ZNF652, OTUD3, DDHD2, RBMX, RNF213, ZDBF2, NARG2, ZNF419, PHC3, MCART1, LRRC37B2, TMEM192, GK5, LOC100132984 > V2LHS_194788	-0.222	-0.184	-0.127	-0.0978	0.0049	0.574	0.01	0.3	-0.03	-0.05	-0.213	0.305	-0.185	-0.0281	0.101	-0.187	-0.0357	-0.0896	-0.146	0.0295	-0.212	-0.363	-0.18	-0.17	-0.2	-0.19	-0.1	-0.45	-0.0817	-0.185	-0.128	-0.0847	-0.183	-0.214	-0.41	-0.29	-0.31
AKT2 > V2LHS_237948	0.266	-0.08	0.027	0.184	0.0355	-0.298	0.04	-0.16	0.07	0.13	-0.179	0.0339	0.174	-0.00763	0.0783	0.117	0.119	0.00532	-0.156	0.176	0.112	0.304	0.14	0.27	-0.02	0.14	-0.04	0.28	0.112	0.00386	0.0493	0.0405	-0.0826	0.117	0.2	0.04	0.16
ANAPC1, RGPD1 > V2LHS_238499	-0.0169	-0.0244	0.049	-0.0841	8.76e-05	0.192	0.04	-0.09	-0.08	-0.02	0.0032	0.034	-0.208	0.266	0.0853	0.196	-0.115	-0.266	-0.23	-0.474	-0.463	-0.284	-0.03	0.09	0.09	-0.19	0.05	0.05	-0.0826	-0.106	-0.078	-0.221	-0.282	-0.196	-0.22	-0.07	0.06
ANAPC1, RGPD1 > V2LHS_237650	-0.0441	-0.0504	-0.00653	-0.0967	0.0482	0.198	0.11	-0.21	-0.12	0.03	-0.0366	0.035	-0.196	0.22	-0.073	0.17	0.0122	-0.161	-0.11	-0.451	-0.562	-0.274	-0.01	0.05	0.08	-0.28	0.21	0.09	-0.133	-0.0706	-0.0165	-0.131	-0.211	-0.114	-0.16	0.01	0.01
ANKRD22 > V2LHS_24399	-0.128	0.0468	-0.108	-0.12	-0.184	0.25	-0.21	0.05	-0.05	0.06	0.104	-0.038	0.0179	0.102	-0.168	0.106	-0.114	-0.0296	0.0636	0.0415	0.0289	-0.164	0.04	-0.23	0.33	0.06	-0.56	0.14	0.0343	0.0141	-0.0101	-0.121	0.0359	-0.053	0.14	0.15	-0.07
ANKRD22 > V2LHS_24403	0.13	0.138	0.0232	0.097	0.0994	0.156	0.71	0.26	0.08	0.21	0.127	0.104	0.139	0.231	0.221	0.0234	0.109	0.048	0.259	0.0625	0.126	0.305	0.19	0.28	-0.19	0.07	0.15	0.25	0.164	0.134	0.186	0.125	0.209	0.109	0.29	-0.01	0.08
ANKRD22 > V2LHS_24404	0.136	0.133	-0.00945	-0.571	-0.273	-0.233	0.07	-0.08	-0.12	-0.05	0.0485	0.0101	0.125	-0.194	0.0236	-0.321	-0.0244	0.0355	0.111	0.196	0.0586	0.205	0.07	0.12	-0.15	0.1	0.09	0.17	0.0781	0.118	0.209	0.179	0.141	0.178	0.19	0.24	0.19
ARHGEF10 > V2LHS_80181	-0.165	0.0304	-0.00637	0.348	-0.388	0.103	-0.22	0.14	0.15	0.21	-0.0898	0.00676	-0.0313	-0.0631	0.236	0.157	-0.209	0.177	0.422	0.278	-0.688	-0.175	0.27	-0.56	0.35	0.03	-0.09	0.15	0.0554	-0.0108	-0.0783	0.0361	-0.00783	-0.084	-0.29	-0.11	-0.22
ARHGEF10 > V2LHS_80180	0.0109	-0.0154	0.0431	0.0258	-0.104	0.0535	-0.06	0.14	0.11	-0.24	-0.0155	0.18	-0.0158	0.0704	0.0435	-0.059	-0.0228	0.0432	0.108	-0.0315	-0.218	0.135	0.01	-0.04	-0.06	0.15	0.2	0.04	0.174	0.197	0.117	0.00682	0.0643	0.0964	0.01	0.25	0.27
ARID1A, Arid1a, LOC675933, Arid1a_predicted > V2LHS_71862	-0.154	0.0685	-0.0227	-0.0492	-0.0365	0.246	0.01	-0.34	0	0	0.214	0.0324	-0.0996	0.0906	0.0837	-0.0364	0.162	0.209	-0.0565	-0.0785	-0.236	-0.015	-0.12	-0.09	0.03	-0.02	0.13	-0.39	-0.0744	-0.121	-0.0745	-0.264	-0.276	-0.274	-0.41	-0.31	0.12
ARID1A > V2LHS_71866	-0.233	-0.167	-0.0565	-0.448	0.025	-0.331	0.03	0.09	-0.12	-0.1	-0.331	-0.18	-0.176	0.0283	-0.207	9.19e-05	-0.362	0.0397	0.0116	-0.458	0.0765	-0.34	-0.38	-0.05	-0.03	-0.15	-0.75	-0.12	-0.104	-0.165	-0.221	-0.212	-0.546	-0.483	-0.4	-0.49	-0.28
ARID1A > V2LHS_283735	0.029	0.0757	-0.0301	0.337	0.0183	-0.333	-0.08	0	-0.02	-0.01	-0.167	-0.136	-0.00638	0.0516	-0.149	-0.225	0.145	0.214	-0.0281	-0.0905	-0.109	0.134	0.12	0.16	-0.27	0.11	0.5	0	-0.0039	-0.0502	0.09	0.00362	0.103	-0.0482	0.12	0.34	0
ARID1B, LOC729446 > V2LHS_201002	-0.392	-0.282	-0.328	-0.315	-0.635	-0.425	-0.23	-0.34	-0.57	-0.14	-0.533	-0.484	-0.516	-0.472	-0.51	-0.424	-0.379	-0.546	-0.48	-0.417	-0.597	-0.641	-0.3	-0.56	-0.33	-0.51	-0.15	-0.55	-0.255	-0.21	-0.31	-0.622	-0.512	-0.683	-0.68	-0.3	-0.46
ARID1B, LOC729446 > V2LHS_11753	0.157	0.216	0.207	-0.385	-0.289	-0.339	-0.16	-0.06	-0.08	0.09	-0.0218	0.0432	0.0269	0.00119	-0.0742	-0.0686	0.0638	0.106	0.0145	-0.0195	-0.019	-0.083	0.08	0.26	0.32	0.15	0.21	0.14	0.194	0.275	0.257	0.123	0.0984	0.0277	0.15	0.34	0.12
ARID1B, LOC729446 > V2LHS_213910	0.159	0.0271	0.125	-0.0908	0.188	-0.288	-0.02	-0.22	-0.2	-0.05	-0.14	-0.12	-0.173	0.227	0.279	0.195	0.274	0.0507	-0.0221	0.0625	0.0556	0.0395	-0.25	-0.05	-0.05	0.09	0.18	0.05	-0.042	0.0257	0.0426	-0.184	-0.0186	0.034	0.29	-0.38	0.23
ARPP-21 > V2LHS_115314	0.0484	-0.0817	-0.0243	-0.16	-0.323	-0.0989	0.04	-0.11	0.12	-0.12	-0.0337	-0.237	-0.102	0.0983	-0.094	-0.174	-0.118	-0.0985	0.0249	0.31	0.0556	-0.266	-0.09	-0.17	-0.12	-0.33	-0.25	-0.09	-0.139	-0.0866	-0.00325	-0.00747	-0.186	-0.0938	-0.26	-0.26	0.33
ARPP-21 > V2LHS_115318	-0.0602	-0.0756	0.034	0.00407	-0.0972	-0.3	-0.02	0.03	-0.07	-0.19	-0.125	-0.159	-0.152	-0.101	-0.147	-0.259	-0.168	-0.078	-0.259	-0.114	-0.229	0.002	-0.16	-0.08	-0.04	-0.04	0.02	-0.06	-0.0116	0.022	-0.0898	-0.0775	-0.13	-0.0947	-0.01	-0.11	-0.02
ARPP-21 > V2LHS_115317	0.117	-0.0019	0.0114	-0.097	0.23	0.114	0.11	-0.24	-0.09	0.01	-0.0624	-0.116	0.0497	0.044	0.175	0.00871	-0.157	-0.146	0.0156	0.203	0.005	0.0413	0.02	-0.23	0.31	0.26	-0.31	-0.1	-0.204	-0.182	-0.149	0.138	-4.56e-05	0.247	-0.22	-0.09	-0.33
ARPP-21 > V2LHS_115319	0.0287	0.0384	-0.0889	0.0738	-0.287	0.00184	0.09	-0.11	-0.07	-0.03	-0.011	-0.00514	0.0298	-0.112	0.0392	0.059	-0.148	-0.108	0.0681	0.0795	-0.23	0.216	0.06	0.19	-0.04	0.15	0.08	-0.11	-0.0414	0.0209	0.0501	-0.12	0.0113	-0.153	-0.05	0.07	0.04
ARSB > V2LHS_89506	-0.0965	-0.154	-0.334	-0.116	0.184	0.0159	0.03	-0.29	0.11	-0.13	-0.254	-0.0408	-0.293	-0.259	-0.0449	0.0411	-0.391	0.0567	-0.509	-0.378	-0.571	-0.305	-0.16	-0.11	-0.02	-0.19	-0.29	-0.43	-0.254	-0.186	-0.19	-0.083	-0.144	-0.266	-0.42	0.01	-0.37
ARSB > V2LHS_89505	0.0253	0.125	0.0588	-0.138	-0.285	-0.0392	0.09	-0.13	-0.1	0.23	-0.0179	0.0234	-0.0774	0.136	0.132	-0.102	-0.0972	-0.265	-0.0697	0.0045	0.004	-0.022	0.04	-0.08	0.1	0.22	0.12	0.37	0.0282	-0.00229	-0.0192	0.14	-0.0625	-0.153	-0.12	-0.03	-0.23
ASXL1 > V2LHS_74615	-0.199	-0.158	-0.0258	0.11	0.0244	-0.00103	-0.17	0.28	-0.4	0.07	0.0536	-0.216	-0.00793	-0.19	-0.064	0.0435	0.0145	-0.194	-0.18	-0.484	-0.044	-0.087	0.01	-0.15	-0.15	-0.08	-0.37	0.1	-0.14	-0.127	-0.0993	0.0648	-0.189	-0.223	-0.23	0.27	-0.05
ASXL1 > V2LHS_74613	0.00854	-0.0117	0.101	-0.0528	0.0807	0.0176	-0.02	0.15	0	-0.22	0.17	0.0647	-0.00133	-0.0922	-0.0526	-0.302	-0.4	-0.0842	-0.115	-0.314	-0.157	0.227	-0.01	-0.12	0.11	0.07	-0.08	-0.31	-0.0101	0.134	0.0144	0.0123	-0.13	-0.179	-0.06	-0.06	-0.14
ASXL1, Asxl1, RGD1561878_predicted > V2LHS_74614	-0.0139	0.0803	0.0403	-0.0633	0.00841	0.117	-0.17	0.15	0.11	0.3	0.0693	0.0453	0.000959	-0.187	0.106	-0.061	0.107	-0.199	0.126	0.163	-0.018	0.0722	-0.16	0.09	0.18	-0.06	-0.11	-0.12	0.00425	0.11	0.101	0.104	0.137	0.104	0.27	-0.03	-0.12
ATM, LOC651610 > V2LHS_192880	0.0929	0.00713	0.0435	-0.0227	-0.241	-0.108	0.28	0	0.05	0.02	-0.0426	-0.0754	-0.221	-0.0593	-0.0529	0.0768	-0.117	-0.306	-0.158	-0.535	0.133	-0.034	-0.18	-0.12	0.26	-0.06	0.07	-0.05	-0.0643	0.000429	0.0366	-0.0324	-0.0692	0.0101	0.05	-0.04	0.04
ATM, LOC651610 > V2LHS_89366	0.177	0.125	0.101	-0.653	-0.193	-0.287	0.03	0.24	0.15	-0.08	0.104	0.066	0.0871	-0.129	-0.375	-0.192	-0.0791	-0.0368	0.0939	0.0425	0.0872	-0.298	0.12	0.07	-0.16	0.17	-0.02	0.07	0.238	0.19	0.231	0.0986	0.0421	0.132	0.14	0.12	-0.04
ATM, LOC651610 > V2LHS_89368	0.0702	0.117	0.0273	0.223	0.344	0.0148	0.65	0.01	0.06	-0.02	0.0381	-0.0619	0.201	0.145	-0.00436	0.24	0.251	0.0774	0.203	-0.0625	-0.112	0.176	0.08	-0.17	0.61	0.18	0.12	0.26	0.0156	0.126	0.146	0.247	0.287	0.0948	0.05	0.3	0.09
ATM, LOC651610 > V2LHS_348	-0.211	0.089	-0.0397	-0.00675	-0.33	-0.895	-0.49	-0.2	0.02	-0.36	-0.221	-0.0107	-0.0138	-0.373	-0.0334	0.167	0.259	-0.0647	0.0291	-0.307	-0.434	-0.191	-0.26	-0.32	-0.35	0.16	0.14	0.03	0.0839	0.0132	-0.0707	-0.0921	-0.0871	-0.219	0.04	0.38	-0.06
ATXN1 > V2LHS_230429	-0.0112	0.117	-0.158	0.175	0.184	0.136	0.07	0.22	0.19	0	0.0339	0.051	-0.143	0.179	0.0876	0.0888	0.238	0.307	0.0193	-0.211	-0.214	-0.369	0.19	-0.46	-0.12	-0.53	-0.87	-0.14	0.00928	-0.078	-0.101	-0.151	-0.0581	0.141	0.12	-0.03	-0.05
ATXN1 > V2LHS_92416	-0.0673	-0.137	-0.131	-0.0987	0.0825	0.276	0.02	-0.14	0	0.02	-0.0504	-0.306	-0.103	-0.0726	0.0679	0.0577	-0.00449	-0.411	-0.0669	-0.238	-0.298	-0.236	-0.31	-0.05	0.08	-0.45	-0.05	-0.41	-0.219	-0.15	-0.218	-0.0396	-0.305	-0.105	-0.46	-0.19	-0.31
ATXN1 > V2LHS_92418	0.104	0.353	0.189	0.596	0.364	0.449	0.5	0.14	0.57	0.73	0.0695	0.155	0.271	0.431	0.457	0.27	0.207	0.162	0.228	0.364	0.167	0.237	0.08	0.31	0.23	0.17	0.14	0.24	0.283	0.407	0.442	0.177	0.261	0.314	0.2	0.23	0.06
ATXN1 > V2LHS_268731	0.161	0.185	0.0349	-0.125	0.0427	-0.222	0.17	-0.14	0.07	0.1	0.0492	0.0417	0.0511	-0.0106	0.178	-0.25	0.0545	-0.211	-0.0991	0.0395	0.002	0.0426	0.01	0.09	-0.11	-0.01	0.14	-0.05	-0.0166	0.0864	0.104	-0.0656	0.0725	0.0403	0.11	0.07	0.08
ATXN1 > V2LHS_231559	0.0499	-0.0651	0.0509	0.504	-0.172	-0.121	-0.3	0.17	0.11	0	0.0601	-0.0389	0.231	-0.0379	0.253	0.166	0.149	0.209	0.244	0.18	0.0629	0.0331	-0.32	-0.05	-0.14	0.18	0.14	0.24	0.0358	0.0786	0.00442	0.0226	0.0319	0.0348	-0.09	0.37	0.31
B3GAT2 > V2LHS_64966	0.167	0.417	0.275	0.368	0.156	0.214	0.73	0.02	0.24	0.25	0.053	0.0326	0.375	0.299	0.401	0.13	0.188	0.208	0.231	0.494	0.168	0.348	0.15	0.28	0.17	0.19	0.19	0.26	0.35	0.513	0.54	0.179	0.33	0.375	0.2	0.54	0.06
C10orf59 > V2LHS_175220	-0.139	-0.0257	-0.0242	-0.111	-0.247	-0.284	-0.04	-0.12	-0.12	-0.07	-0.215	-0.0271	-0.402	0.0816	0.132	-0.0682	-0.312	-0.0651	-0.0507	-0.475	0.0881	-0.262	-0.07	-0.18	0.12	-0.54	0.01	0.11	-0.104	-0.174	-0.123	0.0701	-0.0194	0.122	-0.19	-0.26	0.21
C10orf59, 6530404N21Rik > V2LHS_222297	0.0624	0.0435	0.203	0.121	-0.0283	-0.0773	0.15	0.2	0.07	0.05	0.051	-0.0988	-0.00655	-0.000778	0.0117	0.0445	0.139	0.15	0.0753	0.232	0.19	-0.139	0.03	-0.03	0	-0.01	0.03	0.09	0.114	0.116	0.104	0.118	-0.069	0.135	-0.01	0.36	-0.03
C10orf59, 6530404N21Rik > V2LHS_175221	0.0777	0.0606	0.21	0.186	0.0192	0.034	0.15	0.25	0.03	0	0.131	-0.00771	0.0101	0.0483	0.105	0.0976	0.18	0.183	0.146	0.275	0.306	-0.152	0.03	-0.04	-0.02	0	0.04	0.07	0.136	0.133	0.114	0.179	-0.0676	0.154	0.04	0.26	-0.06
C10orf59 > V2LHS_175223	0.0124	-0.01	0.0188	0.0261	0.0325	-0.0396	0.14	0.29	0.07	-0.43	-0.164	-0.153	0.202	0.0663	-0.157	0.14	0.201	0.0497	0.169	-0.0725	-0.194	-0.032	0.09	0.15	-0.46	0.09	0.12	-0.11	-0.0211	0.128	0.0692	0.0343	0.00643	-0.00898	0.17	0.03	0.4
C5orf21 > V2LHS_117719	-0.0474	-0.167	-0.054	0.282	0.098	0.0722	-0.1	0.02	0.04	0.06	-0.0299	0.0362	0.269	0.123	0.0504	0.113	0.0643	0.105	-0.0326	0.0605	0.02	0	-0.09	0.01	-0.09	-0.05	-0.19	0.1	-0.0597	-0.0812	-0.104	0.0248	0.046	0.0222	-0.04	-0.11	0.05
C5orf21 > V2LHS_227696	-0.0643	-0.168	-0.0485	0.27	0.0604	0.0329	-0.22	-0.06	0.01	0.12	-0.00722	-0.0222	0.258	0.128	0.0209	0.0898	0.0674	0.0786	-0.114	0.0375	0.0363	-0.009	-0.09	-0.01	-0.12	-0.08	-0.26	0.11	-0.0968	-0.0604	-0.0768	0.00248	4.56e-05	-0.0476	0.03	-0.23	0.12
C5orf21 > V2LHS_117716	-0.195	-0.23	-0.154	-0.0337	-0.082	-0.138	0.09	-0.15	-0.02	-0.19	0.0946	-0.064	-0.0285	-0.243	-0.148	0.0519	-0.659	-0.492	-0.247	-0.302	0.015	0.104	-0.09	-0.38	-0.35	-0.24	-0.11	-0.15	-0.218	-0.167	-0.0975	-0.342	-0.144	-0.0996	-0.24	-0.17	-0.47
C9orf100 > V2LHS_177695	0.132	-0.027	-0.00609	0.114	0.113	0.204	0.02	-0.13	0.04	0.19	-0.408	-0.0883	-0.101	-0.141	-0.0627	-0.0539	-0.0621	-0.019	-0.376	0.172	-0.602	-0.14	-0.09	-0.01	-0.08	-0.2	0.26	-0.34	-0.144	-0.161	-0.193	0.0483	-0.047	0.149	-0.2	0.07	0.2
C9orf100 > V2LHS_177694	0.0407	-0.124	-0.0983	-0.0974	0.00164	-0.178	-0.08	-0.05	0.15	-0.11	-0.264	-0.177	-0.0489	0.157	-0.164	-0.0739	-0.138	-0.187	-0.133	-0.401	-0.01	0.225	0.02	-0.1	-0.09	-0.28	0.22	0	-0.0406	-0.0297	0.312	-0.279	0.0243	-0.0673	0.11	-0.19	0.08
C9orf100 > V2LHS_177692	0.131	0.0206	0.162	-0.345	0.0958	0.157	0.04	0.08	0.19	-0.26	-0.00383	-0.0925	0.0581	-0.2	-0.0685	0.13	0.072	-0.124	0.0804	-0.192	-0.059	-0.067	-0.13	0.24	0.01	0.18	-0.45	-0.27	0.0538	0.174	0.251	-0.0517	-0.106	-0.239	0.1	-0.38	-0.13
C9orf127 > V2LHS_115857	-0.0736	-0.108	-0.056	0.0218	0.131	0.0666	0.02	-0.26	-0.13	-0.16	0.119	-0.0361	0.193	-0.00313	0.0106	0.0176	0.0577	-0.185	0.0448	-0.272	-0.063	0.0336	0	-0.21	-0.23	-0.33	-0.44	-0.29	-0.0875	-0.113	-0.113	-0.0942	-0.0838	-0.117	-0.26	-0.16	0.27
C9orf127 > V2LHS_115859	-0.165	-0.22	-0.171	0.0243	0.0597	0.238	0.07	0.09	-0.02	0	-0.0583	0.00123	-0.0857	0.0435	0.0798	0.0138	0.0441	-0.0647	0.0201	-0.0015	0.0892	0.036	0.15	-0.17	0.01	-0.24	0.15	-0.1	-0.0884	0.017	-0.047	-0.105	-0.0233	-0.0478	-0.32	-0.18	-0.42
C9orf19 > V2LHS_87821	0.0719	-0.109	0.0147	0.094	0.337	0.22	-0.29	0.01	0.05	0.09	-0.154	0.275	0.241	-0.0883	0.114	-0.125	0.0553	0.095	0.00577	0.157	-0.045	0.0286	0.05	0.27	-0.14	-0.15	0.23	-0.17	-0.0772	-0.153	-0.113	-0.375	0.0479	0.164	-0.35	0	0.02
C9orf19 > V2LHS_87819	0.131	0.0908	0.132	0.000906	-0.248	-0.302	-0.01	0.13	0.12	-0.26	-0.0474	0.0524	0.0752	-0.0523	-0.0566	-0.0473	0.0636	-0.0906	0.0518	0.0665	-0.02	-0.021	0.07	-0.01	0.08	0.07	0.07	0.06	0.0448	0.0997	0.182	-0.0263	0.141	0.121	-0.08	-0.13	0.31
C9orf3 > V2LHS_177717	0.0273	-0.00984	-0.276	-0.0806	-0.192	-0.155	-0.18	0.05	0.11	-0.21	0.163	-0.0963	0.0144	0.101	-0.087	0.0643	-0.302	0.0118	-0.0428	0.0915	-0.191	0.0726	-0.21	-0.1	-0.07	0.02	-0.3	-0.33	-0.0437	-0.00834	-0.0516	-0.0857	0.0198	0.0884	-0.2	0.17	-0.22
C9orf3 > V2LHS_111050	0.151	0.414	0.28	0.461	0.32	0.42	0.55	0.52	0.37	0.44	0.0522	0.124	0.306	0.436	0.47	0.232	0.224	0.24	0.303	0.46	0.21	0.308	0.09	0.28	0.24	0.18	0.11	0.26	0.409	0.484	0.521	0.188	0.297	0.359	0.17	0.03	0.23
C9orf3 > V2LHS_177716	-0.0368	0.0919	0.151	-0.058	0.0351	0.0945	0.33	-0.08	0.01	0.2	0.0195	0.159	0.182	-0.151	-0.0981	0.122	0.221	0.075	0.0369	0.305	0.0766	0.155	0.17	0.31	0.13	0.21	0.02	0.15	0.145	0.133	0.177	0.0643	0.216	0.144	0.16	0.25	0.23
C9orf3 > V2LHS_218234	0.00723	-0.00694	0.0215	0.212	0.0129	0.113	0.65	0.34	0.14	0.17	-0.263	0.113	0.0795	-0.249	-0.179	0.163	-0.382	-0.244	-0.289	-0.44	0.235	0.151	-0.09	0.12	0.13	-0.34	-0.06	0.32	-0.0042	-0.118	-0.0615	-0.0642	0.00775	0.0173	-0.3	0.22	-0.24
CA9 > V2LHS_112663	-0.187	-0.116	-0.193	0.0945	-0.105	-0.78	0.3	-0.11	0.05	-0.18	-0.00906	-0.343	-0.0924	-0.0142	0.0658	-0.191	0.0541	-0.00386	-0.231	-0.441	-0.3	-0.045	0.1	0.06	-0.38	-0.18	-0.45	-0.13	-0.229	-0.163	-0.268	0.0316	0.0363	-0.0216	-0.06	-0.3	-0.34
CA9 > V2LHS_112667	0.154	0.387	0.266	0.665	0.215	0.324	0.35	0.31	0.57	0.56	0.0748	0.106	0.264	0.501	0.433	0.212	0.209	0.233	0.286	0.438	0.198	0.352	0.12	0.28	0.19	0.19	0.09	0.27	0.377	0.456	0.475	0.163	0.286	0.306	0.23	0.3	0.2
CA9 > V2LHS_112665	0.294	-0.0226	0.0251	0.388	0.254	-0.0435	0.08	0.01	0	0.05	-0.0475	-0.172	0.0874	-0.222	-0.0872	0.0474	0.12	0.228	-0.0655	-0.284	-0.008	0.109	0.29	0.39	0.05	0.07	-0.58	-0.3	0.0329	0.00598	-0.00176	0.159	-0.132	-0.0647	0.23	-0.34	0.14
CASKIN1, TRAF7, Caskin1, Caskin1 > V2LHS_5729	0.159	0.211	0.212	-0.363	-0.16	-0.229	-0.18	-0.1	-0.1	0.04	0.0897	0.14	0.235	0.141	-0.095	-0.213	0.113	0.143	0.268	0.298	0.214	0.228	0.12	0.22	0.07	0.17	0.13	0.2	0.36	0.234	0.32	0.144	0.242	0.222	0.18	0.4	0.35
CASP8AP2 > V2LHS_24946	-0.121	-0.167	-0.108	-0.288	-0.726	-0.2	-0.09	0	-0.01	-0.07	-0.186	-0.133	-0.262	0.0571	-0.0184	-0.147	-0.387	-0.531	-0.772	-0.251	-0.416	-0.632	0.06	-0.18	0.05	1.06	-0.12	-0.31	-0.135	-0.199	-0.248	-0.468	-0.696	-0.682	0.07	-0.25	-0.21
CASP8AP2 > V2LHS_24947	0.0457	0.00851	-0.0569	-0.473	-0.642	-0.616	-0.05	-0.02	-0.24	-0.13	0.00754	-0.0671	-0.0901	-0.108	0.131	-0.353	-0.0542	0.0863	-0.101	-0.0355	-0.187	-0.218	0.09	0.03	0.02	-0.1	-0.05	0.26	-0.119	-0.08	-0.0799	-0.0202	-0.131	-0.197	0.06	-0.06	-0.13
CASP8AP2 > V2LHS_241699	0.0942	0.168	0.209	-0.0607	-0.186	-0.995	0.1	-0.09	-0.27	0.2	0.0205	0.0926	0.103	0.146	0.196	-0.0929	0.00225	0.0868	0.124	0.23	0.133	0.399	-0.03	0.19	-0.09	0.24	0.21	0.12	0.167	0.334	0.312	0.152	0.0869	0.159	0.26	0.11	0.29
CASP8AP2 > V2LHS_24944	0.0144	-0.0206	-0.0317	-0.751	-0.436	-0.0677	0.05	-0.19	-0.06	-0.17	-0.0721	-0.0477	0.00118	-0.299	-0.153	-0.41	-0.0584	-0.0496	-0.0378	0.0365	-0.253	-0.094	-0.07	0.08	-0.05	0	-0.04	0.01	0.033	-0.00245	0.125	-0.0964	-0.169	-0.0159	0.1	0.44	0.13
CASP8AP2 > V2LHS_24945	-0.00573	-0.0521	0.0372	-0.287	0.131	0.237	-0.15	-0.18	-0.38	-0.18	0.0118	-0.154	0.085	-0.0122	0.0213	0.0478	0.0102	0.0776	0.0777	-0.0665	-0.28	-0.375	0	-0.08	-0.04	0.05	-0.22	0.3	0.0216	0.0689	-0.0203	0.0383	0.139	-0.0337	0.23	-0.43	-0.01
CCDC107 > V2LHS_189297	-0.278	0.2	0.0165	-0.0401	0.022	0.153	-0.11	-0.17	0.05	-0.04	-0.347	-0.121	0.033	-0.237	0.135	-0.0865	-0.398	-0.244	-0.558	0.384	-0.7	-0.348	-0.12	-0.38	-0.12	-0.42	-0.04	0.08	-0.148	-0.141	-0.196	-0.208	-0.126	-0.256	-0.4	-0.29	0.33
CCIN > V2LHS_196333	0.0389	0.0912	-0.3	0.152	0.31	-0.115	-0.11	-0.17	-0.06	0.02	-0.00104	-0.146	0.0472	-0.188	0.419	-0.172	0.128	-0.031	-0.228	-0.449	0.367	-0.415	0.04	-0.19	0.02	-0.61	0.12	-0.7	-0.0518	-0.0228	-0.0577	-0.118	-0.137	-0.0654	0.16	0.3	0.27
CCIN, Ccin, Ccin > V2LMM_125005	-0.108	-0.133	-0.127	0.0987	0.159	-0.0784	0.04	-0.04	-0.13	-0.18	0.143	-0.311	0.01	0.0562	-0.0522	0.0777	-0.194	-0.236	-0.204	0.145	0.26	-0.185	-0.19	-0.07	-0.25	-0.07	-0.05	-0.03	-0.0637	-0.13	-0.146	0.0802	0.0168	-0.0221	-0.01	-0.05	-0.1
CCIN, Ccin, Ccin > V2LHS_197544	-0.0945	-0.101	-0.0862	0.12	0.15	-0.0744	0.06	-0.2	-0.09	-0.19	0.142	-0.317	-0.0142	0.0486	-0.0418	0.0729	-0.199	-0.253	-0.183	0.161	0.242	-0.185	-0.17	-0.08	-0.21	-0.08	-0.06	-0.04	-0.0732	-0.166	-0.163	0.0595	0.00179	-0.0347	-0.07	-0.03	0.07
Ccin, Ccin > V2LMM_125007	0.0967	-0.18	-0.0607	-0.353	-0.0459	-0.136	-0.02	-0.09	0.05	0.03	-0.0749	0.224	0.537	-0.448	0.0373	-0.305	-0.178	-0.177	-0.209	0.612	-0.2	-0.022	0.21	-0.06	0.06	-0.33	0.19	-0.04	-0.112	-0.157	-0.126	-0.186	-0.252	-0.000721	-0.35	0.05	-0.47
Ccin, Ccin > V2LMM_241557	0.16	0.143	0.0937	-0.623	-0.4	-0.409	-0.25	-0.25	-0.11	-0.33	0.0365	0.0486	0.235	-0.0868	-0.00274	-0.427	0.0649	0.134	0.201	0.246	0.123	0.211	0.05	0.26	-0.2	0.17	0.06	0.18	0.25	0.13	0.162	0.137	0.183	0.214	0.07	0.35	0.16
CCND1 > V2LHS_88364	-0.0904	0.00692	-0.0288	-0.174	-0.867	-0.597	0.08	0.13	0.04	-0.17	-0.103	-0.0626	0.17	-0.258	-0.669	-0.14	0.0294	0.104	-0.0446	0.264	-0.165	0.173	0.01	-0.03	-0.08	-0.05	0.17	0.68	0.0794	-0.0149	-0.101	-0.0638	-0.0712	0.0951	-0.05	-0.03	0.01
CCNE1 > V2LHS_112782	-0.182	-0.102	-0.0921	0.0904	-0.147	-0.0444	0.16	-0.17	0.06	-0.16	-0.0328	-0.318	-0.0217	0.0724	0.133	-0.247	-0.014	-0.302	0.0437	-0.326	-0.448	-0.097	0	-0.15	-0.01	0.12	0.1	-0.12	-0.102	-0.102	-0.00246	-0.184	-0.551	-0.031	-0.21	0.28	-0.05
CCNE1 > V2LHS_112780	0.0912	0.22	0.151	0.0631	0.0945	0.084	-0.06	0.1	0.06	0.09	0.0576	0.0283	-0.00919	0.162	0.183	0.108	0.0161	-0.043	0.127	0.22	0.134	0.004	0.01	0.09	0.3	0.03	0.15	0.03	0.13	0.147	0.213	0.0184	-0.0458	0.018	0.04	0.14	0.39
CCNE1 > V2LHS_112781	0.00298	-0.0715	0.0299	0.0759	-0.344	-0.233	-0.11	-0.14	-0.05	-0.15	0.0383	-0.0727	0.00306	0.133	-0.248	-0.0186	-0.152	0.0552	-0.133	-0.186	-0.177	-0.256	-0.08	0.1	0.14	0.11	-0.09	-0.03	0.048	-0.0733	-0.0294	-0.244	-0.313	-0.141	0.02	0.03	-0.05
CD72 > V2LHS_150408	-0.135	-0.2	-0.232	-0.0222	-0.232	0.187	0.03	0	0.12	0.28	-0.0457	-0.187	-0.0138	0.0579	0.141	-0.0199	-0.224	-0.214	-0.211	-0.328	-0.186	-0.329	-0.2	-0.13	-0.18	0.39	0.07	-0.06	-0.137	-0.0525	-0.113	-0.0186	-0.0893	-0.249	0.04	0.18	-0.31
CD72 > V2LHS_150407	-0.24	-0.0537	0.0462	-0.0758	-0.127	0.329	-0.33	-0.28	-0.08	0.03	0.0401	0.035	-0.266	0.0913	-0.119	0.0419	0.0655	0.285	-0.436	-0.224	-0.311	-0.651	-0.01	-0.47	-0.01	-0.1	0.35	-0.71	-0.0703	-0.111	-0.0616	0.1	-0.202	-0.384	0.22	-0.31	-0.37
CDKN2A > V2LHS_200698	-0.267	-0.0282	-0.182	-0.587	-0.837	-0.861	-0.1	-0.22	-0.04	0.12	-0.247	-0.224	-0.181	-0.586	-0.525	-0.837	-0.366	-0.383	-0.398	-0.279	-0.388	-0.347	-0.21	-0.1	-0.21	-0.1	-0.17	-0.11	-0.237	0.0553	0.0479	-0.21	-0.196	-0.208	-0.21	-0.02	-0.12
CDKN2A > V2LHS_195839	-0.263	-0.046	-0.195	0.0541	0.0438	0.277	-0.12	0.01	0.03	0.05	0.0582	-0.0658	-0.204	0.0586	-0.0433	-0.0739	-0.0864	-0.0184	-0.088	0.0625	-0.28	-0.002	0.15	0.15	0	0.09	0.09	-0.01	-0.175	-0.196	-0.222	-0.288	-0.257	-0.193	-0.33	-0.06	-0.48
CDKN2A > V2LHS_200168	0.155	0.0733	0.072	0.0927	0.314	0.266	0.06	0.21	0.12	-0.08	0.21	0.137	-0.024	0.542	0.299	0.427	0.377	0.245	0.262	0.252	0.543	0.315	-0.27	0.14	-0.05	0.58	0.29	-0.22	0.18	0.0514	0.0789	0.383	0.233	0.331	0.02	0.42	-0.16
CDKN2C > V2LHS_202787	0.0326	-0.143	0.117	0.126	0.208	0.173	0.04	0.25	0.16	0.1	0.103	0.104	-0.0201	0.127	-0.263	0.159	-0.158	0.165	0.171	0.226	-0.086	0.213	0.24	-0.39	-0.17	0.07	0.33	0.09	-0.247	-0.104	-0.0668	0.0131	0.194	0.208	-0.71	0.05	-0.25
CDKN2C > V2LHS_262296	-0.106	0.0268	-0.00551	-0.0567	0.12	-0.0823	0.01	0.08	0.14	-0.11	0.112	-0.0926	0.0615	-0.384	-0.0517	-0.148	0.00135	0.117	-0.0976	-0.292	-0.041	0.417	-0.19	-0.1	0.01	-0.02	0.33	0.21	0.12	0.0631	0.0144	0.0522	-0.0927	0.148	0.05	0.24	-0.01
CDKN2C > V2LHS_262058	0.123	0.0293	-0.07	0.255	0.22	0.208	0.08	0.05	0.14	0.08	0.168	-0.000683	0.0324	-0.00268	0.195	0.181	0.081	0.0892	0.131	0.0365	0.02	-0.063	0.2	-0.07	0.09	-0.14	0.17	-0.02	-0.0371	-0.103	-0.0274	0.106	0.161	0.0529	0.32	-0.03	0.3
CDKN2C > V2LHS_203248	0.34	-0.037	0.0476	0.0656	-0.176	0.128	0.11	0.06	0	-0.15	0.162	0.0149	-0.0913	0.123	0.153	0.0853	-0.204	8.57e-05	-0.0895	-0.0055	-0.072	-0.176	0.01	-0.17	0.07	0.16	0.07	0.17	0.114	-0.0442	0.0327	0.0988	0.0573	-0.0426	-0.01	-0.01	-0.25
CHD9 > V2LHS_137114	-0.181	0.0266	0.0476	-0.109	-0.143	-0.262	-0.06	0	-0.27	0.16	-0.095	-0.0221	0.0211	-0.161	-0.178	-0.304	-0.0118	-0.0457	0.00241	0.0095	-0.228	-0.069	-0.17	-0.2	-0.24	0	0.06	0.15	-0.015	-0.0324	-0.0699	-0.211	0.0134	-0.0688	0.04	0.06	0.11
CHD9 > V2LHS_137113	-0.337	-0.101	-0.169	-0.00298	-0.128	0.181	-0.05	-0.05	0.05	-0.05	-0.0477	-0.357	-0.42	-0.352	-0.226	0.0211	-0.0485	-0.13	-0.109	-0.0375	-0.242	-0.311	-0.2	-0.53	-0.41	-0.65	-0.05	-0.31	-0.131	-0.156	-0.222	-0.412	-0.575	-0.259	-0.11	-0.28	0.06
CHD9 > V2LHS_137112	-0.158	-0.19	0.0204	-0.21	-0.0344	0.089	-0.06	-0.01	0.1	-0.06	0.0565	-0.225	-0.11	-0.235	0.03	0.031	0.0349	-0.0685	-0.0823	-0.262	-0.237	-0.234	0.01	0.13	-0.41	-0.19	0	-0.03	-0.0878	0.0242	0.0392	0.00542	0.0401	0.0588	-0.37	0.02	-0.26
CHD9 > V2LHS_137110	0.172	-0.0221	-0.0558	0.0777	0.076	-0.123	-0.08	0.18	-0.02	0.15	0.0519	-0.0296	0.233	-0.0214	-0.0414	-0.0891	-0.176	0.0518	0.149	-0.307	-0.068	0.122	-0.09	-0.01	0.24	-0.37	-0.08	0.4	-0.0701	0.0142	0.0629	-0.0482	0.104	-0.11	0.12	-0.04	0.05
CHD9 > V2LHS_27104	0.262	0.125	0.0293	0.317	0.0928	0.0476	-0.17	0.18	0.1	0.14	-0.0167	0.346	0.000296	-0.133	-0.0459	0.108	0.0447	0.101	0.162	-0.0165	0.245	-0.432	-0.04	-0.04	0.15	0.16	0.05	0.15	0.0948	0.165	0.0886	0.122	-0.0568	-0.27	-0.03	-0.11	-0.13
CLN8 > V2LHS_141806	-0.4	-0.0619	0.108	-0.281	-0.016	-0.242	-0.08	0.06	-0.04	-0.16	-0.175	-0.22	-0.141	0.355	0.039	0.0715	-0.313	-0.233	-0.286	-0.118	-0.358	0.0583	-0.01	-0.16	-0.2	-0.26	0.33	-0.43	-0.0886	-0.135	-0.131	-0.134	-0.245	-0.206	-0.54	0.03	0.03
CLN8 > V2LHS_52038	-0.0546	0.0232	-0.036	0.0428	0.248	0.174	-0.06	-0.12	0.05	0.08	-0.253	0.355	-0.063	0.0606	0.0379	-0.106	-0.013	0.0981	-0.0744	0.0865	0.0846	-0.117	0.2	0.49	0.28	0.04	-0.54	-0.33	-0.0624	-0.113	0.0759	0.0757	0.0463	-0.166	0.06	-0.3	-0.41
CLN8 > V2LHS_52107	0.286	0.276	0.316	-0.454	0.195	-0.101	0.08	0.03	0.15	0.19	0.137	0.0788	0.219	0.124	0.112	-0.0843	0.0145	0.142	0.254	0.444	0.111	0.0441	0.19	0.11	0.17	0.17	0.1	0.23	0.288	0.237	0.293	0.0312	0.0985	0.157	0.23	0.27	0.28
CLN8 > V2LHS_52108	0.115	0.0358	-0.0769	0.124	-0.0821	0.00226	-0.22	-0.09	0	0.25	0.0234	-0.0653	-0.0528	0.33	0.257	0.312	0.00998	-0.12	0.101	-0.199	0.115	-0.155	0.11	0.17	0.23	-0.39	0.5	0.11	0.0115	-0.0511	0.0455	-0.109	-0.0135	0.14	0.1	-0.13	0.25
CLN8 > V2LHS_272327	-0.0699	0.145	-0.0253	-0.0836	-0.483	-0.0995	-0.33	-0.03	-0.22	-0.04	0.0231	-0.0079	0.036	-0.0586	-0.196	-0.142	-0.19	-0.17	-0.272	-0.0315	-0.024	0.024	0.1	0.02	-0.26	0.06	0.05	0.18	-0.0197	-0.027	-0.0671	-0.0143	0.133	0.165	0.27	0.24	-0.13
CLTA, Clta, Clta > V2LMM_54331	-0.122	0.0904	0.0153	-0.148	-0.0596	0.0967	0.06	-0.02	-0.02	0.09	-0.0118	0.19	0.102	0.251	0.0752	0.0515	0.0455	0.0378	0.0549	-0.186	-0.201	-0.106	0.18	-0.38	0.16	-0.08	0.22	-0.46	0.00179	0.0802	-0.0496	-0.126	-0.165	-0.069	-0.4	-0.31	-0.16
CLTA, Clta, Clta > V2LHS_279620	-0.109	0.0914	-0.00988	-0.155	-0.0604	0.0826	0.04	-0.16	-0.03	0.19	-0.0286	0.202	0.112	0.24	0.136	0.0805	0.0332	0.0386	0.0289	-0.192	-0.212	-0.099	0.16	-0.35	0.17	-0.1	0.23	-0.46	0.0414	0.146	0.0128	-0.148	-0.158	-0.0872	-0.27	-0.07	-0.25
CLTA > V2LHS_150645	0.0342	0.0339	-0.0136	0.172	-0.134	-0.00626	-0.24	0.18	0.04	0.18	0.0782	0.113	0.0398	0.00113	0.126	0.0968	0.0693	0.189	0.0743	0.122	0.0907	0.239	0.1	0.09	0.36	0.02	0.03	0.06	-0.00676	-0.071	0.0137	-0.0122	0.143	0.107	-0.04	0.42	0.16
CNTNAP2 > V2LHS_53719	-0.0353	-0.0946	0.0672	0.184	-0.0718	0.064	0.09	0.11	-0.03	0.02	-0.274	0.0627	-0.0383	0.187	0.0646	-0.134	-0.301	-0.408	0.0386	-0.35	-0.419	-0.182	-0.03	0.01	-0.22	-0.1	0.03	-0.38	-0.0681	-0.0803	-0.0846	-0.337	-0.287	-0.464	0.17	0.13	-0.03
CNTNAP2 > V2LHS_5661	-0.152	-0.047	0.0263	0.455	-0.132	0.137	0.05	0.08	0.14	0.08	-0.0153	0.0164	-0.208	0.0316	0.106	0.0331	0.0109	-0.0559	-0.17	0.12	-0.115	-0.077	0.03	0.06	-0.21	-0.28	0.04	-0.36	-0.171	-0.136	-0.161	0.00733	-0.0605	-0.0501	-0.02	-0.46	0.19
CNTNAP2 > V2LHS_249205	-0.125	-0.0603	-0.000452	0.438	-0.157	0.194	0.03	-0.03	0.13	0.05	-0.0143	0.0449	-0.188	0.0832	0.191	0.0024	0.0152	-0.102	-0.19	0.142	-0.119	-0.099	0.03	0.08	-0.19	-0.29	0	-0.38	-0.0877	-0.174	-0.138	-0.0108	-0.0736	-0.0921	0.31	-0.55	0.11
CNTNAP2 > V2LHS_53720	-0.132	-0.252	-0.0556	-0.287	-0.514	-0.441	0.02	-0.16	-0.12	-0.02	-0.163	-0.235	0.162	-0.0874	-0.129	-0.642	-0.0956	-0.0204	-0.278	-0.0395	-0.047	-0.447	0.01	0.13	0.13	-0.16	-0.16	-0.17	-0.146	-0.0486	-0.221	-0.0212	-0.112	0.147	-0.19	-0.13	-0.1
CNTNAP2 > V2LHS_53718	0.114	0.0347	0.065	0.255	0.228	0.105	0.1	0	0.02	0.23	0.0243	0.0246	0.0844	0.305	-0.0193	0.161	0.132	0.151	0.337	0.42	0.152	0.144	0.19	0.05	0.08	-0.06	0.24	0.17	0.156	0.104	0.0716	0.139	0.169	0.118	-0.07	-0.18	-0.04
COL5A1 > V2LHS_88518	0.0385	-0.00922	-0.141	0.0113	0.37	0.286	0.01	0.14	-0.04	0.05	0.204	0.0443	0.0994	0.167	-0.0643	0.152	0.0795	-0.156	0.132	0.3	0.0678	-0.06	0.07	0.21	0.34	0.03	0.4	0.17	-0.0361	-0.0454	-0.00913	-0.339	-0.0964	0.0794	0.03	-0.36	0.08
CREB3 > V2LHS_197887	-0.151	-0.198	-0.0233	0.0896	0.0742	0.112	0.11	-0.03	-0.27	0.13	-0.126	-0.138	-0.356	0.1	-0.191	0.0678	-0.11	-0.0365	-0.256	-0.118	-0.22	0.182	-0.19	-0.25	-0.3	-0.15	-0.03	-0.42	-0.154	-0.0473	-0.0586	-0.19	-0.437	-0.158	-0.34	-0.26	-0.05
CREB3 > V2LHS_199720	0.0646	0.0369	-0.0526	0.236	0.434	0.219	0.26	0.17	-0.11	-0.02	-0.0526	0.163	-0.133	0.396	0.178	0.0692	0.188	0.215	0.414	-0.402	0.0936	-0.116	0.22	0.24	0.14	-0.22	0.35	-0.17	0.108	0.23	0.219	-0.0718	-0.0411	0.089	0.19	0.34	0.35
CREB3L4 > V2LHS_212370	-0.174	-0.0879	-0.359	-0.0684	0.00622	-0.488	0.07	-0.17	-0.12	-0.26	-0.0547	-0.124	-0.288	-0.71	0.00566	0.0238	-0.186	-0.0448	-0.207	-0.293	-0.119	-0.376	-0.47	-0.65	0.12	-0.59	-0.18	0.54	-0.17	-0.163	-0.243	-0.546	-0.0638	0.206	-0.3	0.34	-0.31
CREB3L4 > V2LHS_251995	-0.02	-0.15	0.136	0.335	0.188	-0.342	0.06	0.08	0.03	-0.15	-0.129	0.149	-0.0136	0.0794	0.000589	0.0439	0.136	0.189	0.297	0.35	0.174	0.275	0.01	0.28	-0.3	-0.35	0.22	-0.06	0.0258	-0.0546	-0.154	0.0141	-0.0717	-0.199	-0.29	-0.12	-0.34
CREB3L4 > V2LHS_207059	0.0608	-0.0323	0.131	0.0905	0.157	-0.0356	-0.03	0.07	0.13	0.08	-0.000454	0.104	0.0059	0.072	0.1	0.174	0.0647	0.0331	0.0448	0.0285	0.149	0.302	-0.07	0.04	0	-0.24	0.06	0.26	0.191	0.177	0.201	0.0835	0.0219	-0.0165	-0.04	0.12	-0.04
CSMD3 > V2LHS_119271	-0.252	-0.176	-0.136	0.0288	-0.12	0.128	0.05	0.26	-0.2	-0.11	-0.169	-0.224	0.0121	0.0651	-0.109	-0.13	-0.0753	-0.000294	-0.115	-0.217	-0.281	-0.069	-0.13	-0.3	-0.03	-0.17	-0.24	-0.06	-0.221	-0.181	-0.242	-0.0718	-0.162	-0.0952	-0.01	-0.07	0.11
CSMD3 > V2LHS_119274	-0.318	-0.162	-0.205	0.158	-0.101	0.123	0	-0.05	-0.24	-0.21	0.0034	-0.167	-0.149	-0.0498	-0.107	0.0328	-0.2	-0.0217	-0.153	-0.338	-0.36	-0.235	-0.13	-0.03	-0.35	-0.11	-0.09	0.27	0.0498	-0.00825	0.0115	-0.146	-0.403	-0.363	-0.26	-0.41	-0.35
CSMD3 > V2LHS_166348	-0.204	0.0964	0.00988	-0.325	-0.584	-0.342	0.21	-0.16	-0.01	-0.3	0.0365	-0.125	0.111	-0.0339	-0.131	-0.506	-0.0574	-0.128	0.0318	0.0415	-0.064	-0.314	0.07	-0.09	0.08	0.21	0.11	-0.03	0.214	0.128	0.241	0.103	0.00757	0.123	0.01	0.18	0.27
CTNNA3 > V2LHS_71111	0.227	0.263	0.213	0.287	0.327	0.344	0.09	-0.07	0.09	-0.08	0.0405	0.111	0.283	0.174	0.151	0.274	0.209	0.18	0.246	0.307	0.481	0.0806	-0.1	0.21	0.33	0.12	0.29	0.42	0.168	0.287	0.195	0.0341	0.0828	0.165	0.13	0.07	0.25
CTNNA3 > V2LHS_71113	0.0885	0.0645	-0.109	0.223	0.194	0.114	-0.29	0.23	-0.03	-0.12	-0.219	0.236	0.0685	0.16	0.102	0.193	0.175	-0.134	-0.0403	-0.317	-0.034	-0.023	0.17	0.15	0.16	-0.03	0.26	0.08	0.0118	0.285	0.179	-0.063	-0.0456	0.067	-0.03	0.21	0.02
CYLC2 > V2LHS_223883	-0.113	-0.0992	-0.173	0.0922	0.121	0.106	0.02	-0.26	0	-0.09	0.0146	-0.0383	-0.136	0.0741	0.16	0.0206	0.24	0.269	0.187	-0.116	0.151	0.0376	-0.16	0.24	-0.14	-0.16	-0.1	-0.08	-0.209	-0.153	-0.166	0.0363	-0.0269	-0.114	-0.16	0.19	0.11
CYLC2 > V2LHS_113341	-0.13	-0.186	-0.191	0.0304	0.103	0.0532	-0.04	-0.11	-0.05	-0.09	-0.11	-0.111	-0.208	0.065	0.113	-0.0319	0.131	0.182	0.132	-0.204	0.0273	-0.023	-0.2	0.27	-0.18	-0.18	-0.13	-0.25	-0.148	-0.176	-0.204	-0.0815	-0.134	-0.189	0.05	0.01	0.17
CYLC2 > V2LHS_113345	-0.0135	-0.097	0.0101	0.221	0.0882	0.0931	0.09	-0.06	-0.07	-0.11	-0.0794	-0.00928	-0.000569	-0.00952	0.266	0.237	-0.0801	-0.195	-0.000798	0.33	-0.06	0.026	-0.03	-0.17	-0.28	-0.11	0	-0.12	0.0222	0.0641	0.0605	0.107	-0.00199	-0.0641	-0.2	-0.12	0.08
CYLC2 > V2LHS_224862	0.145	0.137	0.169	-0.127	0.0154	-0.142	-0.43	-0.11	0.08	0.01	0.121	0.0314	0.172	-0.0266	-0.025	-0.334	0.144	0.197	0.146	0.369	0.206	0.283	-0.04	0.15	0.06	0.15	0.14	0.22	0.0688	0.257	0.229	0.135	0.157	0.183	-0.05	0.11	0.26
CYLC2 > V2LHS_228430	-0.067	-0.0209	-0.00558	-0.133	-0.113	-0.0143	0.07	0.08	-0.12	-0.26	0.0502	-0.00316	0.086	-0.226	-0.208	-0.163	-0.0998	-0.116	-0.00571	0.173	-0.086	0.0423	-0.03	0.1	-0.29	0	0.01	0.04	-0.0494	-0.0759	-0.0426	0.139	0.122	0.12	0.19	0.18	0.25
Dcc, Dcc > V2LMM_3060	-0.148	-0.0115	-0.0373	-0.0134	-0.111	0.172	-0.01	0.17	0	-0.29	0.0122	-0.188	-0.218	-0.176	-0.0161	0.0498	-0.171	-0.216	-0.106	-0.319	-0.124	-0.498	-0.06	-0.1	-0.29	-0.11	-0.52	-0.4	0.0381	-0.06	-0.0596	-0.538	-0.309	-0.162	0	-0.28	-0.1
Dcc, Dcc > V2LMM_17704	0.064	0.109	0.171	-0.232	-0.235	-0.0341	-0.01	-0.03	0.04	-0.07	0.00901	0.119	0.279	0.161	0.00177	-0.261	0.123	0.152	0.153	0.0815	0.105	0.229	0.11	0.03	0.19	0.23	0.13	0.09	0.273	0.109	0.199	0.0694	0.211	0.203	0.09	0.26	0.23
DCC > V2LHS_43699	0.129	-0.244	0.0857	-0.519	-0.386	-0.111	0.37	-0.03	0.06	-0.17	-0.241	0.0899	-0.0387	-0.0986	0.103	-0.336	-0.0198	-0.227	0.0409	-0.0075	0.176	-0.454	0.1	0.15	-0.23	-0.2	-0.03	0.04	0.158	0.0563	0.0487	-0.0365	-0.0598	0.0487	0	0.04	-0.08
DCC > V2LHS_43698	-0.0262	0.0592	0.044	-0.186	0.147	-0.621	-0.24	-0.28	-0.12	-0.44	-0.0658	0.0737	0.0431	-0.291	-0.105	0.0274	-0.128	-0.0102	-0.154	0.278	-0.061	-0.086	-0.15	0.07	-0.15	-0.19	-0.29	0.28	0.242	0.193	0.138	0.0287	0.0888	-0.0783	-0.07	-0.02	0
DCC, Dcc, Dcc > V2LMM_20464	0.0789	0.0583	0.032	-0.24	-0.0716	-0.287	-0.11	-0.13	0.12	-0.16	0.144	-0.00781	0.0533	-0.205	0.0121	0.0127	0.0929	-0.283	0.0644	0.174	-0.08	0.199	0.19	0.06	-0.32	-0.14	-0.02	-0.05	0.0938	0.0396	0.105	-0.184	-0.0281	0.108	0.03	0.05	0.05
DKK3 > V2LHS_71318	-0.067	-0.0496	-0.118	-0.0316	0.149	0.0253	0	0.12	0.02	-0.08	0.178	-0.000387	-0.0181	0.12	0.128	0.0826	-0.13	-0.0157	-0.163	0.193	0.151	-0.297	-0.31	-0.13	-0.13	-0.46	0.35	-0.12	-0.0522	-0.0913	-0.0591	-0.316	-0.0787	-0.0435	-0.41	0.14	-0.26
DKK3, Dkk3 > V2LHS_71315	0.13	0.1	0.123	0.232	0.0824	-0.433	-0.02	0.02	0.15	0.09	0.116	0.266	0.139	0.122	0.278	0.27	-0.223	0.37	-0.0146	-0.0495	0.206	0.0858	-0.06	0.04	0.1	0.26	0.07	0.11	0.1	0.0116	-0.0143	0.231	0.0135	-0.0508	-0.01	0.17	0.27
DKK3 > V2LHS_71317	0.199	0.239	0.207	-0.145	0.0264	-0.0923	-0.32	-0.15	0.02	0.22	0.033	0.164	0.0938	0.219	0.141	0.176	0.146	0.144	0.245	0.2	0.334	0.195	0.02	0.18	0.28	0.13	0.11	0.36	0.202	0.242	0.204	0.17	0.117	0.162	0.13	0.16	0.28
DKK3 > V2LHS_71314	0.176	0.143	0.112	-0.218	-0.213	-0.0502	0.73	0.17	0.12	-0.04	0.00197	-0.000783	0.0956	0.142	0.144	0.0101	0.0219	0.188	0.144	0.161	-0.069	0.251	0.08	-0.11	0.24	-0.12	-0.19	0.05	0.216	0.148	0.181	-0.0111	0.153	0.0367	-0.22	0.05	-0.17
DLG2, Dlg2, Dlg2 > V2LHS_1841	-0.108	-0.0621	-0.0294	-0.0468	0.142	0.104	-0.13	-0.01	-0.16	-0.11	-0.0846	-0.148	-0.165	-0.133	-0.229	-0.0996	0.125	0.00326	-0.00949	-0.11	-0.04	0.0629	-0.17	-0.21	0.09	-0.21	-0.12	-0.12	-0.131	-0.135	-0.244	-0.0146	-0.0876	0.117	-0.57	-0.18	-0.38
DLG2, Dlg2, Dlg2 > V2LHS_113459	-0.104	-0.0735	0.00742	-0.0542	0.124	0.099	-0.13	-0.07	-0.14	0.07	-0.0585	-0.112	-0.159	-0.0658	-0.175	-0.144	0.135	0.00522	4.53e-05	-0.0975	0.003	0.0613	-0.17	-0.19	0.09	-0.21	-0.12	-0.11	-0.0685	-0.193	-0.267	-0.00272	-0.106	0.0442	-0.4	-0.08	-0.17
DLG2 > V2LHS_225755	-0.0379	0.0171	-0.0359	0.239	0.211	0.0508	0.09	0.17	0	-0.03	-0.081	0.0554	-0.0689	0.161	-0.05	0.292	-0.00601	0.0176	0.00177	-0.0945	0.044	0.004	0.09	-0.03	-0.12	0.08	0.03	0.33	0.128	0.0662	0.00399	-0.204	-0.0697	-0.0025	0.05	-0.14	0.22
DLG2 > V2LHS_225398	0.026	0.0736	0.0538	0.137	0.145	0.24	-0.25	-0.1	-0.15	0.16	0.0543	0.0961	0.135	0.163	-0.109	0.12	0.185	0.091	0.245	-0.176	0.192	0.248	-0.1	0.16	0.47	0.15	-0.21	0.42	0.119	0.173	0.00207	0.135	0.321	0.0297	0.03	-0.17	0.25
DLL3 > V2LHS_154184	0.0676	0.0899	-0.0961	-0.0705	0.115	0.246	-0.06	-0.01	-0.1	0.01	0.143	0.0504	-0.06	-0.0752	0.0781	0.00916	0.0807	0.0176	-0.0703	-0.197	-0.121	-0.178	-0.16	0.04	-0.23	0.03	-0.15	-0.48	-0.166	-0.00111	-0.000174	0.125	-0.0253	0.118	0.07	0.16	0.03
DMD, Dmd, Dmd > V2LHS_84118	-0.00823	0.0268	-0.186	-0.0113	0.193	-0.058	0.07	-0.08	0.01	0.01	0.0424	-0.494	-0.264	-0.133	-0.0272	-0.137	-0.329	-0.0912	-0.272	-0.236	-0.106	-0.275	-0.42	-0.55	-0.3	-0.11	-0.05	-0.19	-0.186	-0.101	0.0485	0.071	-0.442	0.162	-0.45	0.38	0.23
DMD, Dmd, Dmd > V2LHS_84114	-0.0542	0.12	-0.00272	-0.0905	-0.157	-0.236	-0.28	0.12	-0.03	0.04	-0.0811	-0.128	-0.116	-0.0029	-0.0954	0.116	-0.137	-0.352	-0.0517	0.166	-0.027	-0.091	-0.03	-0.15	0.03	0.19	0.15	0.29	-0.0589	0.0186	0.103	-0.23	-0.357	-0.0989	0.18	-0.3	0.1
DMD > V2LHS_84116	0.00328	-0.0596	0.0752	0.0413	0.0801	-0.115	-0.09	-0.24	-0.01	-0.18	-0.0168	0.0548	-0.134	-0.0559	-0.0618	-0.312	0.0113	0.0606	-0.172	0.106	-0.175	0.0647	-0.2	-0.01	-0.18	-0.12	0.32	-0.09	-0.0105	0.0875	0.0467	0.101	-0.0222	0.105	0.21	0.15	0.15
DMD > V2LHS_84115	-0.168	0.124	0.0978	0.124	0.07	-0.0214	0.01	-0.06	-0.08	-0.28	0.0757	-0.133	0.181	0.255	-0.0231	0.0937	0.149	0.38	0.139	0.522	0.0393	0.161	0.16	-0.32	-0.09	0.11	-0.34	0.2	-0.0332	0.192	0.032	0.119	0.0272	0.193	0.1	0.31	-0.29
DPEP2 > V2LHS_87592	0.0361	0.128	0.0942	0.151	0.114	0.189	-0.39	0.07	0.06	0.23	0.0715	0.185	0.0699	0.169	0.14	0.0429	0.0474	0.147	0.108	0.293	0.19	0.317	0.03	0.22	0.13	0.15	0	0.03	0.0746	0.0291	0.0557	0.0985	0.0405	0.161	0.01	0.11	0.08
DPP6 > V2LHS_151213	0.216	0.164	0.173	0.0468	0.119	-0.215	0.03	0.13	0.02	0.21	0.0258	0.141	0.0436	-0.141	0.115	-0.127	0.0594	-0.0218	-0.0774	0.163	0.02	0	-0.08	0.1	-0.17	0.07	0.07	0.1	0.0863	0.125	0.171	0.0642	-0.129	-0.033	-0.04	0.22	0.23
DPP6 > V2LHS_151211	0.137	0.156	0.0941	0.178	0.378	0.564	-0.13	0.14	-0.01	0.19	0.191	0.148	0.34	0.337	0.215	0.399	0.26	0.0752	0.223	0.118	0.193	0.0949	0.09	0.18	-0.13	0.13	-0.25	-0.12	0.0135	0.147	0.151	0.1	0.0918	0.123	0.22	0.22	0.31
DPP6 > V2LHS_151210	0.11	0.003	0.0464	-0.0109	-0.13	-0.232	0.06	0.11	0.05	0	0.0963	-0.00805	-0.0266	0.113	0.114	0.175	-0.128	-0.0293	-0.0859	-0.347	-0.094	-0.133	0.04	0.03	-0.26	0.06	-0.11	-0.06	-0.0449	0.0156	0.0128	-0.013	0.0749	0.0372	0.18	-0.15	-0.35
DYNC1I2, AKAP12, MED13L, TTC19 > V2LHS_221508	-0.291	-0.081	-0.16	0.00293	-0.124	-0.222	0.12	-0.16	0.02	-0.16	0.027	-0.0332	-0.0394	-0.254	-0.271	0.0398	-0.153	-0.127	-0.0499	-0.0715	0.0295	-0.284	0.05	0.38	-0.23	-0.35	-0.16	0.19	-0.129	-0.175	-0.0983	0.154	-0.0542	-0.0155	-0.12	0.08	-0.21
EFHD1 > V2LHS_137379	-0.217	-0.0665	-0.338	0.14	-0.687	0.00237	-0.03	-0.26	0.02	0.13	-0.463	-0.241	-0.311	-0.554	-0.174	0.118	-0.254	0.202	-0.0228	-0.178	-0.299	-0.092	-0.15	-0.28	-0.35	-0.62	0.17	-0.6	-0.165	-0.14	-0.238	-0.488	-0.525	-0.146	-0.66	-0.25	-0.29
EFHD1, Efhd1 > V2LHS_233924	0.0998	0.298	0.0726	-0.101	0.00664	-0.0435	0.09	-0.06	0.17	0	0.0247	0.0359	0.189	-0.0891	-0.167	-0.276	0.118	0.211	0.143	0.346	0.311	0.278	0	0.19	-0.17	0.11	0.09	0.13	0.265	0.293	0.29	0.152	0.19	0.259	0.21	0.34	0.43
EGFR > V2LHS_200678	-0.108	0.0683	-0.187	-0.12	0.0527	0.038	0.04	-0.11	0.03	0.09	-0.264	0.126	-0.162	0.0267	0.123	-0.00934	-0.171	-0.087	0.0308	-0.32	-0.193	-0.286	0.02	0.02	0.06	-0.17	-0.19	-0.27	-0.19	0.037	-0.152	-0.128	-0.122	-0.0333	-0.17	0.2	-0.21
EGFR > V2LHS_43454	-0.202	0.0689	-0.0103	-0.101	0.0433	0.0735	0.01	-0.06	0.14	0.11	0.134	-0.0279	-0.0601	0.215	-0.116	-0.0366	-0.0639	-0.162	-0.145	-0.357	0.0798	0.0581	-0.1	-0.33	-0.25	-0.27	-0.3	-0.41	-0.0209	-0.0648	-0.0743	0.105	-0.0938	-0.0871	-0.47	-0.01	-0.39
EGFR > V2LHS_201187	0.213	0.0267	0.143	0.229	0.245	0.16	0.81	0.41	0.05	0.5	0.251	0.222	0.328	0.133	0.335	0.0195	0.152	0.0541	0.187	-0.171	0.378	0.394	0.21	0.18	0.37	0.29	0.22	0.13	0.07	0.0506	0.0124	0.116	0.157	0.336	0.1	0	0
EGR2 > V2LHS_92807	-0.0191	-0.091	-0.0333	-0.139	0.147	-0.0181	-0.05	-0.05	-0.06	0.05	0.0365	-0.103	-0.068	-0.265	-0.166	-0.0928	0.0338	-0.0521	-0.222	-0.502	-0.413	-0.148	0.09	-0.36	-0.04	-0.03	-0.19	-0.3	-0.0327	-0.109	-0.134	-0.00619	-0.175	0.00573	-0.41	-0.07	-0.28
EGR2 > V2LHS_92809	0.12	-0.0197	-0.0437	-0.0934	0.0902	0.115	-0.01	0.26	0	-0.01	0.173	0.106	0.0908	0.243	-0.0445	0.118	-0.0386	-0.0595	-0.0949	-0.265	0.061	0.0416	0.21	-0.05	-0.27	-0.09	0.17	-0.13	0.0355	0.0536	0.0297	0.162	0.25	0.163	0.07	0.12	0
EGR2 > V2LHS_263340	0.202	0.48	0.313	0.466	0.213	0.256	0.47	0.17	0.8	0.65	0.0543	0.159	0.348	0.436	0.422	0.174	0.258	0.241	0.295	0.434	0.196	0.34	0.1	0.3	0.17	0.19	0.13	0.3	0.491	0.516	0.557	0.172	0.293	0.326	0.21	0.58	0.24
EGR2 > V2LHS_92808	0.23	0.187	0.0863	0.0856	0.171	0.037	-0.11	0.1	-0.04	0.16	-0.0514	0.0193	0.0718	0.171	-0.0263	0.129	-0.123	0.149	-0.0236	0.0725	-0.081	0.144	-0.18	-0.03	0.12	-0.27	-0.57	0.02	0.153	0.136	0.075	0.0151	-0.298	-0.0855	-0.01	-0.4	-0.11
EID2 > V2LHS_45275	0.166	0.18	0.00704	-0.434	-0.294	-0.157	-0.14	-0.39	-0.15	-0.23	0.0593	0.0256	0.122	-0.025	-0.0335	-0.151	0.0899	0.124	0.191	0.21	0.142	0.146	0.05	0.18	0.08	0.14	0.14	0.18	0.0628	0.308	0.256	0.0715	0.19	0.171	0.09	0.16	0.09
EID2 > V2LHS_45272	0.089	0.113	0.0612	-0.131	-0.169	-0.558	-0.05	-0.07	-0.09	-0.23	0.00689	0.0189	-0.0724	-0.421	-0.336	-0.347	0.053	0.0419	0.121	0.122	0.032	-0.015	-0.02	0.05	-0.1	0.22	-0.13	-0.11	0.0587	0.0588	0.00689	-0.11	-0.0419	-0.032	0.1	0.28	0.19
EID2B > V2LHS_16180	0.0204	0.22	0.141	0.0862	0.127	-0.096	0.33	-0.05	0.09	0.01	0.125	-0.0437	0.166	0.151	0.204	0.215	0.219	0.00763	0.126	0.265	0.277	0.327	0.16	0.15	0.11	0.35	0.32	0.01	0.12	0.114	0.0613	0.149	0.152	0.217	0.14	-0.02	0.09
EID2B > V2LHS_241839	0.0759	0.19	0.131	0.0996	0.162	-0.0193	-0.29	-0.07	0.1	0.07	0.0725	0.073	0.061	0.0577	0.121	0.0789	0.144	0.0417	0.135	0.232	0.0736	0.202	0.03	0.05	0.13	0.21	0.13	-0.05	0.0624	0.147	0.0591	-0.0154	0.0364	0.0667	0.18	0.22	0.14
ELP4 > V2LHS_176389	0.0254	-0.177	-0.0905	-0.294	0.179	-0.227	-0.09	0.04	0.08	-0.07	0.033	0.034	-0.0346	-0.0773	0.157	-0.0902	-0.433	-0.198	-0.0677	0.0525	-0.83	0.118	-0.11	-0.56	-0.22	0.07	0.11	-0.41	-0.025	-0.0379	0.012	0.217	-0.114	-0.255	-0.07	-0.31	0.21
ELP4 > V2LHS_176392	0.0104	0.0228	0.147	0.0556	-0.335	-0.0958	-0.04	-0.07	-0.28	0.03	-0.202	0.158	-0.0151	0.033	0.161	0.184	-0.312	-0.606	-0.172	0.0555	-0.152	-0.132	-0.59	0.2	-0.05	-0.25	-0.5	-0.72	-0.189	-0.0861	-0.101	-0.666	-0.181	-0.0363	0.06	-0.12	-0.2
ELP4 > V2LHS_220667	-0.132	-0.165	-0.235	-0.118	0.088	-0.12	-0.06	-0.17	0	-0.24	-0.037	-0.258	-0.0117	0.0474	-0.0868	0.0561	-0.0442	-0.145	-0.366	-0.69	-0.096	-0.183	0	0.14	-0.23	-0.67	-1.09	-0.65	-0.253	-0.119	-0.215	-0.174	-0.23	-0.137	-0.41	-0.26	-0.26
ERBB2 > V2LHS_17671	-0.276	-0.0754	-0.29	-0.0965	0.355	0.0942	-0.11	-0.04	0.1	0.13	0.0812	0.19	-0.333	0.388	0.33	0.0977	-0.264	0.0473	-0.123	0.0935	-0.207	0.124	0.16	0.1	0.25	0.48	0.04	0.1	-0.0777	0.0909	-0.0863	-0.0821	-0.279	-0.131	0.15	-0.08	-0.31
ERBB2 > V2LHS_17669	0.153	-0.0521	0.158	0.15	0.263	0.597	-0.03	-0.01	0.05	0.1	0.0173	-0.103	-0.0503	0.253	0.123	0.272	0.0641	0.232	0.198	0.461	0.021	-0.02	0.13	-0.53	0.4	0.42	0	0.38	-0.153	0.0735	-0.0701	0.0126	0.0725	0.0769	0.06	0.26	0.22
ERBB4 > V2LHS_43330	-0.133	-0.264	-0.0307	-0.149	-0.0505	-0.153	-0.2	0.02	-0.2	-0.19	-0.0328	-0.353	-0.177	-0.0753	-0.384	0.0628	-0.492	-0.152	-0.183	-0.177	0.296	-0.214	0.1	-0.17	-0.41	-0.27	-0.32	-0.27	-0.234	-0.152	-0.234	-0.1	-0.262	-0.192	-0.6	-0.39	-0.62
ERBB4 > V2LHS_43329	-0.263	-0.134	-0.137	-0.198	-0.0111	-0.0916	-0.05	-0.02	0.08	0.03	-0.416	-0.337	-0.0858	-0.26	-0.1	0.0819	-0.129	-0.216	-0.141	-0.134	-0.592	-0.188	-0.48	-0.15	-0.11	0.17	-0.53	-0.11	-0.0623	-0.0416	-0.0119	-0.19	0.0396	-0.377	-0.39	-0.12	-0.24
ERBB4 > V2LHS_43328	0.0142	0.0699	-0.113	0.296	-0.0931	-0.0924	0.47	-0.19	-0.12	-0.1	-0.00763	0.0096	0.0446	0.103	-0.105	-0.00146	-0.0469	0.0636	-0.155	-0.114	-0.377	-0.012	-0.14	-0.44	-0.12	-0.18	0.01	0.26	-0.0897	0.0554	0.0642	-0.159	0.0206	-0.0167	-0.33	0.14	-0.05
ERBB4 > V2LHS_43326	-0.166	-0.077	-0.0851	-0.0586	-0.204	-0.243	-0.07	-0.22	-0.11	-0.04	-0.000545	-0.183	-0.0543	-0.0102	-0.156	-0.0955	-0.123	0.183	0.108	0.0515	-0.14	-0.119	-0.21	-0.01	-0.06	0.11	-0.1	0.05	-0.0251	-0.0166	0.0171	-0.0764	-0.0998	-0.0924	-0.33	-0.07	-0.28
ERBB4, Erbb4 > V2LHS_43327	0.0441	-0.0329	0.161	-0.0612	0.469	0.0855	-0.06	0.1	0.13	0.12	0.344	-0.384	-0.0729	0.233	-0.00014	0.00761	-0.372	0.127	0.0255	0.0955	-0.213	-0.342	-0.01	0.18	-0.3	-0.25	-0.2	-0.11	-0.07	-0.124	-0.2	-0.366	-0.0318	0.108	-0.18	-0.12	-0.14
FAF1 > V2LHS_199275	-0.18	-0.0286	-0.098	-0.138	0.213	-0.193	-0.02	-0.17	-0.11	0.03	-0.23	-0.125	-0.226	0.0598	-0.0855	0.0549	-0.0312	-0.0564	-0.0804	-0.0035	0.0238	-0.125	0.08	-0.37	-0.13	0.1	-0.39	-0.24	-0.147	-0.0282	-0.0719	-0.0228	-0.202	-0.0182	0.13	-0.36	-0.07
FAF1, Faf1 > V2LHS_12886	-0.102	-0.0075	0.0238	-0.344	-0.0205	0.0995	0.03	0.14	0.1	-0.17	-0.221	-0.362	-0.0828	0.02	0.219	0.0411	-0.313	-0.245	-0.364	-0.18	-0.178	0.0693	-0.29	-0.09	-0.39	-0.7	-0.36	-0.61	0.0375	-0.0956	-0.134	-0.353	-0.006	-0.247	-0.53	0.04	-0.21
FAF1 > V2LHS_13532	0.0297	0.0232	-0.148	0.218	0.164	0.0753	0.08	-0.11	-0.04	-0.08	0.0825	-0.0672	0.11	-0.00849	0.127	0.119	0.101	0.148	0.0932	0.136	0.142	0.141	0.01	0.08	0.1	0.11	-0.15	-0.08	-0.00819	-0.00778	0.0264	0.172	0.283	0.0819	-0.33	0.01	0
FAF1 > V2LHS_254705	-0.0189	-0.113	-0.0169	-0.162	-0.18	0.0411	-0.1	-0.04	-0.12	-0.04	-0.00594	-0.0687	-0.135	0.14	-0.0576	-0.185	0.101	0.0781	-0.0412	0.253	0.134	0.0741	-0.13	-0.15	0.15	-0.22	0.02	-0.12	-0.0507	0.0579	-0.0995	-0.466	0.0535	0.0566	-0.41	-0.12	-0.39
FAF1 > V2LHS_13534	-0.0541	0.0677	0.0309	0.0961	-0.235	-0.104	-0.14	-0.07	-0.11	0.16	-0.00916	-0.165	0.039	-0.168	-0.333	-0.0677	-0.0196	0.256	0.13	0.301	-0.038	-0.137	0.1	0.12	0.19	-0.13	-0.06	-0.04	0.128	0.151	0.0473	0.0325	-0.202	0.13	0.13	0.05	-0.1
FANCC > V2LHS_83646	-0.023	-0.0127	-0.0142	-0.392	-0.428	-0.298	0.02	-0.22	-0.19	0.16	0.00179	-0.0283	-0.0421	-0.176	-0.371	-0.506	-0.0632	-0.189	-0.0302	0.115	-0.004	-0.123	-0.11	-0.06	-0.08	-0.06	-0.07	-0.04	-0.0111	0.0289	0.00257	-0.0755	-0.0381	-0.0688	-0.1	0.24	0.1
FANCC > V2LHS_239126	-0.288	-0.224	-0.177	0.292	-0.0648	-0.41	0.08	0.24	-0.02	0	0.0379	0.255	0.0299	0.0597	-0.134	-0.0134	-0.368	-0.163	0.0991	-0.716	-0.057	-0.403	-0.05	-0.14	0.05	0.14	-0.33	0.13	-0.0298	-0.0465	-0.0821	-0.441	-0.402	-0.0847	-0.21	-0.45	-0.3
FANCC > V2LHS_238973	0.0967	0.0572	-0.0812	0.16	0.0339	-0.267	-0.23	0.01	0.09	-0.02	-0.0725	-0.102	0.0512	-0.221	-0.122	-0.0146	0.147	0.241	0.205	0.124	-0.199	0.227	0.13	0.16	0.11	0.11	-0.05	0.16	-0.0791	0.0968	0.115	-0.113	0.0755	-0.0276	0.03	-0.04	0.06
FANCC > V2LHS_239056	-0.0326	-0.0735	0.0786	0.0917	0.0187	0.0803	0.08	0.06	0.13	0	0.017	0.177	0.158	0.225	0.327	0.425	0.0265	-0.0242	-0.00994	0.219	-0.138	0.0419	0.21	0.01	-0.04	0.19	0.27	-0.09	-0.0324	0.0035	-0.00162	0.062	-0.189	-0.243	0.05	0.17	0.43
FANCC > V2LHS_83650	-0.0166	0.1	0.12	0.189	0.186	0.192	0.02	0.16	-0.03	0.25	0.386	0.257	0.16	0.126	0.314	-0.116	0.0287	0.0768	0.0953	0.222	-0.006	0.0737	0.08	0.09	-0.02	0.23	0.32	0.75	0.0598	0.105	0.0164	0.216	0.0957	0.0359	0.04	0.19	0.24
FGFR2 > V2LHS_262926	0.00196	0.0261	0.00895	-0.0538	-0.279	0.0357	0.04	-0.21	-0.22	-0.04	-0.0255	-0.17	-0.0187	-0.0682	-0.4	-0.0333	-0.0994	-0.106	-0.113	-0.0525	0.0548	0.124	-0.11	-0.21	-0.3	-0.13	-0.32	-0.2	0.00264	-0.0248	-0.0445	-0.1	-0.0852	-0.00404	-0.22	-0.07	0
FGFR2, Fgfr2, Fgfr2 > V2LHS_202200	-0.27	-0.0415	-0.12	0.191	0.11	0.00563	-0.11	-0.19	-0.18	-0.16	-0.125	-0.241	-0.286	0.203	0.065	0.0521	0.152	-0.0699	-0.082	-0.664	-0.362	-0.452	-0.44	-0.84	-0.25	-0.67	-0.4	-0.2	-0.203	-0.121	-0.107	-0.00728	-0.0468	0.0743	-0.29	-0.24	-0.31
FGFR2 > V2LHS_230157	-0.0223	0.00328	-0.005	0.0834	0.169	0.273	-0.04	0.18	0.03	-0.14	0.0776	-0.129	0.0202	0.133	-0.151	0.0713	-0.00818	-0.0766	0.0348	0.0065	0.17	0.025	0	0.07	-0.04	0.07	0.03	-0.02	-0.0393	-0.00501	-0.0638	0.0499	0.0813	-0.0529	-0.21	-0.22	-0.11
FGFR2 > V2LHS_104466	-0.243	-0.0608	-0.136	0.0682	0.106	-0.356	-0.03	0.08	0.02	0.13	-0.0368	-0.0509	-0.303	0.0791	-0.0124	-0.0255	-0.382	-0.161	-0.0138	-0.355	-0.08	0.023	-0.09	-0.29	-0.01	-0.06	0.16	-0.42	-0.118	-0.16	-0.108	-0.00216	-0.101	-0.215	-0.59	-0.51	-0.25
FGFR2, Fgfr2 > V2LHS_83539	0.0897	-0.0445	0.0539	0.131	0.132	0.138	-0.13	0.37	0.18	0.03	0.0206	-0.157	0.0755	0.065	0.0291	0.0878	0.145	0.0982	-0.244	-0.176	0.014	-0.155	-0.24	0.14	0.06	0.13	-0.08	-0.3	0.0499	-0.0222	0.0179	0.0109	-0.0113	-0.0821	-0.22	0.32	-0.08
FGFR2 > V2LHS_230244	0.0461	0.0646	0.0593	0.0385	-0.165	0.192	0.09	0.05	0.06	-0.01	0.0927	-0.213	-0.126	0.122	-0.234	-0.036	-0.0121	-0.0457	0.0266	-0.0805	0.159	0.0784	0.02	0.03	-0.01	-0.03	0.3	-0.39	-0.0382	0.0791	0.00475	0.0464	0.0992	-0.0499	-0.01	-0.27	0.27
FGFR2 > V2LHS_201766	0.0965	0.0296	0.0878	0.129	-0.00906	-0.0115	-0.11	0.18	-0.08	-0.05	0.152	0.149	0.156	0.116	0.187	-0.0451	-0.112	0.143	0.138	0.25	0.155	-0.012	0.1	-0.09	-0.03	-0.16	0.08	-0.17	0.0733	0.0414	0.00873	0.132	0.163	0.114	0.26	-0.08	-0.18
FHIT > V2LHS_113857	-0.122	0.0033	-0.0698	-0.00944	0.207	0.11	-0.28	0.33	-0.08	-0.04	-0.12	-0.349	-0.0862	0.0115	0.0532	-9.19e-05	0.0381	-0.0178	-0.0252	-0.207	-0.1	-0.082	-0.28	0.03	-0.21	-0.1	0.18	0.09	-0.0477	-0.147	-0.083	0.0544	-0.0825	-0.109	-0.38	0.07	0.28
FHIT > V2LHS_113859	-0.08	-0.233	-0.0527	-0.493	0.148	-0.0631	-0.03	-0.1	-0.07	-0.03	-0.545	0.125	-0.453	-0.249	-0.115	-0.0478	-0.351	-0.906	-0.652	-1.02	-0.446	-0.21	-0.02	-0.34	-0.2	-0.51	-0.76	0.14	-0.061	-0.183	-0.281	-0.667	0.32	-0.365	-0.67	-0.48	-0.08
FHIT > V2LHS_225339	-0.112	-0.194	-0.206	-0.506	-0.0756	0.0238	-0.16	0.12	-0.12	-0.21	0.123	-0.316	-0.344	-0.0973	0.109	-0.223	0.0903	-0.135	-0.116	-0.176	-0.265	0.027	-0.54	-0.67	-0.42	-0.31	-0.22	-0.92	-0.216	-0.151	-0.179	-0.1	-0.259	-0.283	-0.48	-0.33	-0.13
FHIT > V2LHS_267106	-0.027	-0.104	0.00774	0.021	0.116	0.155	0	0.12	-0.08	0.1	-0.0339	-0.0481	-0.0346	-0.0123	0.0409	-0.0189	-0.112	-0.137	-0.105	-0.105	-0.03	0.0696	-0.25	-0.19	0.05	-0.12	-0.34	0.1	-0.0027	-0.0666	-0.0433	0.0734	0.071	0.0165	-0.26	-0.26	-0.05
GATA2 > V2LHS_114071	0.074	0.0599	0.013	0.0773	0.114	-0.184	-0.37	0.1	0.07	-0.03	0.0625	-0.00466	0.0135	-0.0573	-0.000966	0.00162	0.00758	0.11	-0.0449	0.0555	0.161	0.028	-0.02	-0.01	0.21	-0.04	0.1	-0.12	0.0674	0.0634	0.0253	0.158	0.137	0.11	-0.03	0.11	0.38
GATA2 > V2LHS_114070	0.058	0.237	0.073	-0.168	0.194	-0.0872	-0.11	0.02	0.14	-0.1	0.00656	0.0717	0.123	0.156	-0.108	0.0812	0.116	0.0213	0.156	0.356	0.0406	0.27	0.15	0.31	0.56	0.19	0.05	0.01	0.0892	0.0374	0.172	0.108	0.253	0.206	0.11	0.36	0.25
GATA6 > V2LHS_42851	-0.0611	0.0242	-0.0541	0.18	0.163	0.0407	0.01	-0.13	-0.11	0.13	-0.17	-0.177	-0.226	0.204	0.099	0.198	0.0716	0.0713	0.0923	0.13	-0.1	0.0527	-0.2	-0.04	-0.2	-0.09	0.11	-0.23	0.00648	0.0847	0.0247	-0.00508	-0.0338	-0.0551	-0.08	-0.04	-0.19
GATA6 > V2LHS_42848	0.188	0.441	0.298	0.538	0.314	0.297	0.31	0.12	0.77	0.61	0.0411	0.0728	0.252	0.473	0.452	0.183	0.238	0.198	0.272	0.407	0.172	0.273	0.13	0.28	0.15	0.18	0.13	0.23	0.396	0.489	0.528	0.18	0.3	0.268	0.2	0.25	0.24
GATA6 > V2LHS_42849	0.197	0.167	0.112	-0.0311	-0.312	-0.253	0.1	0.03	0.03	-0.16	0.0727	0.0962	0.192	0.178	-0.061	0.0676	0.0976	0.138	0.234	0.265	0.106	0.199	0.14	0.22	0.23	0.13	0.06	0.18	0.245	0.146	0.224	0.131	0.176	0.133	0.11	0.14	0.12
GATA6, Gata6, Gata6 > V2LHS_42850	0.0416	0.023	-0.0711	-0.039	-0.237	-0.149	0.02	0.11	-0.08	-0.07	-0.0137	-0.143	-0.0263	-0.105	-0.03	-0.0129	0.0223	-0.0707	-0.023	-0.272	-0.013	-0.048	-0.05	-0.13	-0.03	0.05	0.04	0.01	0.038	0.0343	-0.0429	-0.048	-0.00159	0.12	0.25	0.07	0
GBA2 > V2LHS_217030	-0.0173	-0.158	0.0447	0.169	0.238	-0.389	-0.14	0.22	0.13	-0.02	-0.262	-0.0295	0.0987	0.365	0.41	0.0358	0.00355	-0.552	-0.43	-0.526	-0.009	0.398	-0.49	-0.29	-0.43	-0.61	0.19	-0.56	0.116	0.141	0.0913	-0.0922	-0.131	0.0479	-0.4	0.15	0.16
GIGYF2 > V2LHS_58180	-0.179	-0.227	-0.0241	-0.134	0.169	-0.112	-0.18	-0.25	0.08	-0.07	0.129	0.187	-0.0216	0.0428	-0.57	-0.224	0.01	-0.091	-0.301	0.225	0.132	-0.111	-0.12	-0.51	-0.28	0.3	-0.62	-0.15	-0.0289	0.168	0.137	0.248	-0.00638	0.184	-0.28	-0.49	0.07
GIGYF2 > V2LHS_58176	0.155	0.424	0.291	0.604	0.24	0.35	0.04	0.29	0.44	0.74	0.0793	0.171	0.298	0.433	0.456	0.312	0.221	0.202	0.278	0.393	0.238	0.304	0.14	0.33	0.16	0.16	0.15	0.29	0.408	0.48	0.499	0.203	0.317	0.263	0.22	0.17	0.15
GIGYF2 > V2LHS_248391	-0.025	0.0282	-0.00698	-0.215	0.275	-0.00724	-0.21	-0.07	-0.34	0.17	-0.0583	0.23	0.135	0.0555	0.214	0.18	0.0663	-0.0132	0.128	-0.214	0.005	-0.082	-0.1	0.09	0.16	0.14	0.12	0.26	0.121	0.137	0.0661	0.194	0.153	0.113	0.15	0.09	0.17
GLIS3 > V2LHS_44231	-0.0082	-0.00274	-0.044	-0.0769	-0.0393	0.133	0	0	0.07	-0.01	0.0497	-0.131	0.027	-0.0846	-0.229	-0.041	-0.0425	0.011	0.0272	0.0485	0.102	-0.402	-0.16	-0.17	0.04	-0.09	-0.38	0.14	-0.0559	-0.0259	-0.0195	0.0302	0.0584	-0.0597	-0.11	-0.09	-0.05
GLIS3 > V2LHS_44226	0.101	-0.0278	-0.0247	0.255	0.193	-0.112	0.05	-0.27	-0.12	-0.09	0.0348	0.101	-0.029	0.124	-0.059	0.0291	0.00119	-0.129	0.0483	-0.183	-0.133	0.0383	-0.07	0.04	0.08	-0.08	-0.02	-0.12	0.0737	0.027	0.000252	-0.0537	0.0602	0.113	-0.04	-0.15	-0.09
GLIS3 > V2LHS_47545	-0.168	0.215	0.12	0.0429	0.255	-0.413	-0.14	0.05	0.07	-0.26	0.022	0.0941	0.0199	-0.0744	0.0411	-0.116	0.041	0.198	0.0142	-0.275	-0.114	0.314	0.09	-0.11	0.29	-0.17	0.01	-0.13	0.122	0.159	0.159	0.133	0.0525	0.0982	-0.13	0.41	0.31
GLIS3 > V2LHS_185111	-0.00693	0.139	-0.0339	-0.0586	0.166	0.474	-0.25	0.26	-0.1	0.11	0.0677	0.018	0.0402	0.387	0.295	0.25	0.113	0.245	0.235	-0.0715	0.203	0.015	-0.1	0.12	0.29	-0.11	0.16	-0.51	0.104	0.0162	-0.0542	0.0237	0.0271	-0.0415	0.09	0.22	0.32
GLIS3 > V2LHS_44230	-0.0605	0.159	-0.207	0.103	-0.635	0.169	0.11	0	0.13	0.12	-0.289	-0.196	-0.133	0.237	-0.127	-0.0105	-0.296	-0.241	-0.373	-0.299	-0.251	-0.05	0.13	0.1	0.02	0.35	0.01	-0.06	0.0747	0.0113	0.1	-0.288	0.0445	-0.0877	0.02	-0.21	-0.05
GMFG > V2LHS_67657	0.0566	-0.0268	0.012	-0.00243	0.0775	0.225	-0.05	0.26	0.03	-0.04	0.1	0.0392	0.293	-0.0385	0.0438	0.0816	-0.015	0.176	-0.0494	-0.0025	-0.107	0.224	0.05	0.24	0.14	-0.21	-0.47	-0.39	-0.126	0.0712	-0.000946	-0.0164	-0.105	-0.11	-0.15	-0.21	0.22
GNB5 > V2LHS_212522	0.0116	0.094	0.0376	-0.553	-0.177	-0.289	0.02	-0.19	-0.14	-0.16	-0.005	0.15	0.109	-0.165	-0.193	-0.362	-0.117	-0.0508	0.0364	0.155	0.0741	-0.001	0.04	0.11	-0.03	0.07	0.13	0.11	0.153	0.0935	0.117	0.0441	0.134	0.146	0.09	0.09	-0.15
GNB5 > V2LHS_206873	0.00428	-0.0596	0.0731	0.168	0.264	0.136	-0.25	0.22	-0.02	0.02	-0.00178	0.196	-0.0668	0.0891	0.395	0.0825	0.0717	-0.0642	-0.142	0.0345	0.0962	0.112	0.07	0.11	0.15	-0.09	-0.16	0.29	0.027	-0.0562	3.05e-05	-0.0277	-0.0065	0.0946	0.11	-0.16	0.13
GNE > V2LHS_1671	0.0509	-0.119	-0.114	-0.0106	0.00821	-0.116	0.01	0.09	0.09	-0.03	-0.143	-0.258	-0.047	0.103	-0.0187	0.00395	0.03	-0.065	-0.0903	-0.678	-0.204	-0.098	0.09	0.22	0.1	-0.71	0.15	-0.02	-0.134	0.0598	-0.0623	0.149	0.0991	-0.0444	-0.12	0.35	0.15
GNE, Gne > V2LMM_24670	-0.0469	-0.236	-0.203	-0.0141	0.0402	-0.214	0.02	-0.25	-0.02	-0.06	0.0777	-0.0986	0.023	0.191	-0.0146	-0.171	-0.0115	-0.543	-0.234	-0.509	0.016	-0.248	-0.35	0.1	-0.22	0.19	0.41	-0.3	-0.258	-0.198	-0.208	-0.47	-0.155	-0.333	-0.45	0.25	0.06
GNE > V2LHS_68613	0.114	0.36	0.123	-0.118	-0.546	-0.308	0.12	-0.01	0.11	0.27	0.0386	0.089	0.101	0.139	-0.00781	-0.38	0.126	0.144	0.188	0.192	0.234	0.289	-0.06	0.14	0.15	0.34	0.11	0.02	0.302	0.364	0.318	0.156	0.0812	0.136	0.14	0.3	0.11
GRID2 > V2LHS_132035	-0.163	0.022	-0.134	0.0352	-0.0748	0.164	0.06	0.07	0.13	0.12	-0.184	-0.0029	-0.101	-0.235	-0.00216	0.0881	0.0143	-0.012	0.147	0.174	-0.018	0.0506	-0.17	0.12	0.23	-0.21	0.11	-0.12	-0.113	-0.0102	0.0109	-0.0845	0.134	0.091	0.06	0.05	0.03
GRID2 > V2LHS_132038	0.00474	-0.252	0.00129	0.328	0.486	-0.799	-0.1	-0.12	0.01	0.04	0.0747	0.0674	-0.223	0.125	-0.112	0.0969	0.146	-0.289	-0.193	-0.468	-0.735	-0.412	-0.39	-0.38	-0.03	-0.68	-0.04	0.18	0.0193	-0.0515	-0.0374	-0.0687	0.171	-0.0398	0.07	-0.42	0.28
GRID2, Grid2, Grid2 > V2LHS_6797	-0.396	0.0439	-0.109	-0.173	-0.0378	0.129	-0.07	-0.13	-0.4	0	-0.272	-0.181	-0.252	0.0287	-0.516	-0.211	-0.31	-0.00779	-0.447	-0.258	-0.013	-0.199	-0.37	0.52	0.37	-0.15	-0.25	-0.59	-0.0865	-0.136	-0.0883	-0.397	-0.122	-0.241	-0.25	-0.14	-0.18
GRID2 > V2LHS_132037	-0.0698	-0.0274	-0.0438	0.179	0.0941	0.177	-0.23	0.1	0.04	-0.1	0.0393	-0.00569	0.107	0.106	0.107	0.223	0.0248	0.165	0.0342	0.171	-0.026	0.21	0.04	0.12	-0.01	0	-0.14	0.31	0.023	0.107	0.0855	0.0827	0.0154	0.0513	0.13	0.02	0.08
GRIK2 > V2LHS_72940	0.0392	0.0215	0.0741	0.0872	0.00245	-0.0139	0.06	0.09	-0.11	0.02	0.0212	0.0352	0.117	-0.131	0.00587	-0.216	0.0129	0.0938	0.183	0.259	0.0967	0.121	0.1	0.15	0.33	0.04	0.13	0.04	0.145	0.0705	0.0972	0.0908	0.132	0.116	0.02	0.31	-0.15
GRIK2, Grik2, Grik2 > V2LHS_72942	-0.175	0.0393	-0.036	0.0717	0.121	0.0375	-0.22	0.12	0.1	0.26	0.0632	-0.0473	-0.0203	0.13	0.0171	0.115	-0.0593	0.184	0.018	0.256	0.084	0.111	0.06	0.09	0.21	-0.02	-0.2	0.12	-0.121	-0.0727	0.0164	0.00199	-0.18	0.121	0.09	0.28	0.18
GRIK2 > V2LHS_72939	0.0262	0.0174	0.0703	-0.0435	-0.114	-0.0736	-0.18	0.01	0.06	0.13	0.114	0.0846	0.035	-0.206	0.0429	-0.0101	0.0216	-0.00367	0.0553	-0.0095	0.215	0.0486	0.31	-0.09	-0.03	0.04	-0.07	-0.05	0.0347	-0.0502	-0.0305	-0.0428	0.0467	0.0666	0.15	0.06	0.46
GRIK2 > V2LHS_259852	0.126	0.0809	0.15	-0.248	-0.147	-0.252	-0.31	-0.15	0.1	-0.1	0.116	0.0304	0.065	-0.248	-0.0195	-0.184	0.075	0.0379	0.0582	0.0975	0.179	0.0561	0.2	-0.04	-0.02	0.06	-0.05	-0.02	0.112	0.0311	0.113	0.00423	0.0699	0.087	0.08	0.14	0.08
GRM5 > V2LHS_236347	-0.0955	-0.109	-0.162	-0.0989	-0.167	-0.0617	-0.09	-0.05	0.14	-0.12	-0.197	-0.304	-0.179	-0.221	-0.213	-0.217	-0.439	-0.0564	-0.153	-0.508	0.224	-0.266	-0.45	-0.48	-0.22	-0.28	-0.44	-0.01	-0.0608	-0.0287	-0.126	-0.278	-0.282	-0.0577	-0.43	-0.19	-0.29
GRM5, Grm5 > V2LHS_130897	-0.157	-0.322	-0.284	-0.221	0.012	-0.541	-0.14	0.19	0.02	-0.23	-0.511	-0.507	-0.277	-0.51	-0.344	0.165	-0.539	-0.203	-0.451	-0.618	-0.605	-0.608	-0.45	-0.54	-0.33	-0.57	-0.43	-0.53	0.0502	0.0087	0.0703	-0.438	-0.317	-0.389	-0.61	-0.4	-0.43
GRM5 > V2LHS_237235	-0.639	-0.398	-0.616	-0.834	-1.05	-1.15	-0.67	-0.83	-0.68	-0.18	-0.297	-0.351	-0.23	0.614	-0.902	-1.03	0.404	-0.224	-0.234	0.467	-0.312	-0.208	-0.21	-0.31	-0.61	-0.28	-0.4	-0.22	-0.644	-0.377	-0.403	0.314	-0.18	-0.182	-0.47	-0.34	-0.27
GRM5 > V2LHS_130899	-0.0927	-0.00681	-0.0291	-0.0701	0.221	0.342	0.09	-0.14	0.01	0	-0.0701	0.0285	-0.0799	0.0308	-0.0728	-0.0541	0.188	0.285	0.271	0.221	0.162	0.363	0.31	0.68	0.09	-0.2	-0.08	0.09	-0.09	-0.162	-0.109	-0.178	-0.0556	-0.0423	-0.12	-0.08	0.28
GSK3B > V2LHS_114293	-0.14	-0.14	-0.257	-0.0969	-0.159	0.023	0.07	-0.17	-0.07	0.09	0.196	-0.335	-0.207	-0.128	0.00949	-0.0577	-0.156	-0.00923	-0.326	-0.0765	-0.142	-0.094	0.06	-0.47	-0.15	-0.4	-0.4	-0.4	-0.122	-0.174	-0.0646	-0.287	-0.149	-0.113	-0.28	-0.27	-0.35
GSK3B > V2LHS_114290	0.166	0.00678	0.147	0.389	0.384	-0.106	0.31	0.21	0.15	-0.03	0.00236	0.0246	0.0444	0.292	0.00592	0.00183	-0.188	-0.24	0.376	0.262	-0.015	-0.646	-0.01	-0.22	0.26	0.35	-0.22	-0.44	0.0444	-0.0491	0.0441	0.145	-0.0572	0.151	-0.08	-0.16	0.57
GSK3B > V2LHS_114291	0.122	-0.0224	-0.03	-0.106	-0.031	0.231	-0.05	0.34	0.04	0.06	-0.137	0.00959	0.0664	0.102	-0.198	0.208	0.0465	0.251	0.263	-0.0035	-0.175	-0.282	0.14	-0.05	-0.36	0.3	0.07	0.12	-0.0632	-0.0755	-0.0809	-0.0889	0.133	0.25	-0.26	-0.03	0.1
HGF > V2LHS_179580	-0.0246	-0.0378	-0.124	-0.00126	0.202	0.173	0.03	0.18	-0.15	0.02	-0.0637	-0.0299	-0.0651	-0.0162	0.0274	-0.00665	-0.213	-0.373	-0.336	-0.0635	0.01	-0.306	-0.22	-0.2	-0.02	0.17	-0.02	-0.25	-0.134	-0.175	-0.186	-0.167	-0.123	0.0526	-0.06	-0.17	-0.36
HINT2 > V2LHS_159437	-0.161	-0.12	-0.134	0.0249	0.252	-0.102	-0.05	-0.2	-0.12	-0.17	-0.315	-0.231	-0.153	-0.214	0.0589	-0.118	-0.0242	-0.0876	0.00472	-0.475	-0.197	-0.034	-0.31	-0.45	0.01	-0.33	-0.02	-0.09	-0.136	-0.137	-0.13	-0.177	0.0142	-0.296	-0.47	-0.29	-0.34
IL28A, IL28B > V2LHS_226541	0.105	0.0944	0.0968	-0.331	0.0512	0.0234	-0.41	0.08	0	-0.27	-0.109	-0.104	-0.0192	-0.00494	0.242	0.122	0.0274	0.148	0.0895	0.185	0.004	0.147	-0.13	-0.19	0.1	-0.37	0.07	0.21	-0.147	0.127	0.106	-0.0546	0.085	0.218	-0.14	0.36	0.2
IL29 > V2LHS_118505	-0.00748	0.0417	0.0424	-0.137	-0.332	-0.301	0.08	-0.11	-0.11	-0.05	0.0304	-0.0779	-0.00739	-0.491	-0.198	-0.0922	-0.0674	0.0212	-0.0772	0.0415	0.012	-0.331	-0.2	-0.02	0.2	-0.28	-0.3	-0.02	0.0389	0.0897	0.056	-0.0264	-0.0306	0.0563	-0.1	0.03	-0.08
IL29 > V2LHS_225119	0.0465	0.0677	0.11	-0.315	-0.324	-0.371	0.1	0.11	-0.1	-0.15	0.0303	-0.045	0.175	-0.369	-0.233	-0.173	-0.000329	0.0818	0.0127	0.128	0.0951	-0.094	-0.05	0.15	0.13	-0.05	-0.02	0.12	0.0835	0.0473	0.0645	0.102	0.0997	0.147	0.15	0.09	-0.2
IL6 > V2LHS_11600	-0.0789	-0.0786	-0.22	-0.113	-0.44	-0.645	-0.27	0.04	-0.55	0.21	0.0846	-0.337	-0.194	0.0349	-0.248	-0.1	-0.208	-0.523	-0.314	-0.404	-0.131	-0.306	-0.17	0.08	0.32	-0.3	-0.61	-0.4	-0.178	0.113	-0.00828	-0.22	0.0292	-0.131	-0.12	-0.11	-0.24
IL6 > V2LHS_111643	0.141	0.0616	-0.0872	0.157	-0.249	-0.384	-0.45	-0.02	-0.11	-0.21	0.115	0.0027	-0.0124	-0.101	0.221	-0.0462	-0.174	0.0773	0.0658	0.15	0.194	0.154	-0.12	-0.04	0.03	-0.14	-0.07	0.03	0.157	0.0512	0.155	0.125	-0.0256	0.0641	0.18	0.11	-0.07
IMMP2L > V2LHS_159216	0.0956	-0.0543	-3.93e-05	0.218	-0.145	-0.0977	-0.11	0.17	-0.11	-0.05	-0.0266	-0.1	0.111	-0.192	-0.0345	0.146	0.0817	-0.104	-0.124	0.122	0.0677	-0.085	-0.23	-0.09	0.11	-0.18	-0.08	-0.14	0.0568	-0.0299	-0.00427	-0.133	-0.0709	-0.0249	0.05	-0.07	0.1
IMMP2L > V2LHS_159217	-0.0335	0.073	-0.0374	0.0809	0.0318	-0.0508	0.02	-0.11	-0.14	-0.11	0.0413	0.0242	-0.0476	-0.115	-0.0236	-0.0127	-0.175	0.0123	-0.112	0.13	-0.225	-0.057	-0.04	-0.19	0.03	-0.03	0.08	-0.03	-0.0137	-0.0101	-0.0343	0.0218	0.0359	-0.0379	0.08	-0.17	-0.1
KAL1 > V2LHS_77082	-0.351	-0.0903	0.0306	0.035	0.122	0.0021	-0.13	0.09	0.13	0.25	-0.11	-0.0941	-0.177	0.0848	0.0436	0.0596	-0.0943	0.115	-0.389	0.0765	-0.233	-0.16	0.07	0.02	-0.29	-0.16	0.12	0.24	-0.14	-0.153	-0.202	0.112	-0.0403	-0.213	-0.09	0.08	0.1
KAL1 > V2LHS_77077	-0.0851	0.121	0.142	-0.385	-0.265	0.172	-0.29	-0.09	0.11	-0.15	0.241	0.0792	0.0468	-0.159	0.285	0.0293	0.133	-0.317	-0.237	-0.0055	0.298	-0.357	0.01	0.25	0.02	-0.03	0.26	0.3	-0.193	0.0385	-0.102	0.0602	-0.109	-0.087	-0.07	-0.15	-0.4
KLF5 > V2LHS_150118	-0.16	-0.0744	-0.141	0.13	-0.0318	0.0708	-0.03	-0.01	0.04	-0.12	-0.212	0.134	-0.0845	0.129	0.0928	-0.176	-0.0493	-0.119	-0.0754	0.0265	0.101	-0.218	0.04	-0.27	0.37	0.15	0.36	-0.17	-0.155	-0.161	-0.205	-0.0139	-0.546	-0.0635	-0.23	-0.08	-0.15
KLF5 > V2LHS_150120	-0.136	-0.18	-0.128	-0.164	-0.36	-0.535	0.03	0.1	-0.19	0.02	0.00381	-0.0253	-0.201	0.141	-0.191	-0.152	-0.317	-0.543	-0.321	-0.617	-0.154	-0.363	0.32	0.09	0.67	0.43	-0.12	0.14	-0.188	-0.159	-0.235	-0.128	-0.174	-0.0621	-0.32	0.09	-0.27
KLF5 > V2LHS_150116	-0.177	-0.0455	-0.162	-0.0236	-0.0855	-0.276	-0.02	-0.01	0	0.09	-0.0798	-0.055	-0.158	-0.0073	0.0336	-0.0634	0.000329	-0.0589	-0.103	-0.291	-0.596	-0.302	0.56	0.66	0.2	0.22	-0.2	-0.02	-0.0722	-0.1	-0.12	-0.245	-0.363	-0.22	-0.37	-0.02	-0.32
KRAS > V2LHS_275818	0.182	0.123	-0.0657	0.187	-0.275	0.393	0.11	0.16	-0.14	0.08	-0.0186	0.225	-0.0751	-0.257	0.0849	-0.0799	-0.125	0.07	0.176	-0.552	0.001	0.124	-0.01	-0.43	-0.02	-0.29	-0.43	0.01	-0.00054	0.0196	-0.073	0.0677	0.00321	-0.191	0.06	-0.24	-0.16
KRAS, Kras > V2LHS_203252	-0.26	-0.233	-0.139	-0.21	0.152	-0.0794	-0.1	-0.03	0	-0.34	-0.0854	-0.367	-0.252	-0.403	-0.238	-0.109	-0.323	-0.362	-0.209	-0.0475	0.0319	-0.007	-0.26	-0.32	-0.15	-0.22	-0.25	-0.1	-0.213	-0.0964	-0.15	-0.237	-0.487	-0.0922	-0.41	-0.24	-0.31
KRAS > V2LHS_178283	-0.491	-0.426	-0.515	-0.341	-0.804	-0.973	-0.51	-0.25	-0.23	-0.35	-0.552	-0.619	-0.53	-0.978	-0.885	-0.789	-0.644	-0.64	-0.588	-0.581	-0.692	-0.587	-0.43	-0.37	-0.43	-0.37	-0.49	-0.36	-0.417	-0.274	-0.366	-0.492	-0.447	-0.545	-0.61	-0.28	-0.51
KRAS > V2LHS_202204	-0.198	-0.098	-0.172	-0.12	-0.656	0.199	-0.09	-0.1	-0.07	-0.35	-0.205	-0.164	-0.219	-0.7	-0.895	-0.519	-0.246	-0.211	-0.147	0.132	-0.414	-0.435	-0.3	-0.63	-0.35	-0.29	-0.5	-0.4	-0.178	-0.0251	-0.00201	-0.213	-0.259	-0.118	-0.26	-0.49	-0.42
KRAS > V2LHS_169384	-0.152	-0.154	-0.0154	-0.496	-0.307	0.184	-0.02	-0.2	-0.17	-0.3	-0.0914	-0.307	-0.0741	-0.654	-0.44	-0.467	-0.449	0.141	-0.0062	-0.275	-0.066	-0.394	0.11	-0.36	-0.31	-0.09	0.66	-0.32	0.0659	0.151	0.0822	0.0924	0.0963	-0.164	-0.32	-0.3	-0.21
LAMA2 > V2LHS_92963	-0.201	-0.0146	-0.108	-0.44	-0.643	-0.165	0.08	-0.07	0.06	-0.14	-0.0251	0.101	-0.249	0.3	-0.172	0.0611	-0.253	-0.34	-0.468	-0.286	-0.394	-0.164	-0.5	-0.21	-0.06	-0.59	0	-0.12	0.136	0.0205	-0.0461	-0.0589	-0.334	0.225	0.12	-0.11	-0.1
LAMA2 > V2LHS_92966	-0.164	-0.0522	-0.155	-0.0816	-0.25	-0.0548	-0.05	0.24	-0.19	-0.01	-0.0875	-0.102	-0.31	-0.525	0.0867	-0.177	-0.285	-0.0474	-0.117	-0.111	0.209	-0.142	-0.22	0	-0.09	-0.3	-0.28	-0.18	-0.125	-0.0348	-0.176	-0.234	-0.272	-0.186	-0.15	0.04	-0.19
LAMA2 > V2LHS_92967	0.0996	0.112	0.173	-0.247	-0.074	0.115	-0.27	-0.26	-0.16	0.47	-0.332	0.049	-0.349	-0.15	-0.151	-0.0313	-0.0447	-0.36	-0.383	0.188	-0.311	-0.238	-0.07	-0.02	-0.28	-0.21	-0.3	-0.13	0.139	0.0592	0.132	-0.519	-0.241	-0.363	-0.44	-0.25	-0.37
LAMA2 > V2LHS_92962	-0.01	0.0132	0.0291	0.185	0.0464	0.134	0.14	0.03	0.02	0.05	0.0729	-0.0106	0.0745	0.265	-0.036	0.0092	0.0242	0.0704	0.0317	0.0625	-0.003	-0.29	-0.04	-0.04	0.2	0.01	0.07	0.07	-0.0365	-0.0947	0.0485	-0.104	0.104	-0.00432	0.35	0.19	-0.2
LINGO2 > V2LHS_49673	-0.121	-0.198	-0.0897	0.0438	0.105	0.0142	-0.08	-0.06	-0.09	-0.01	0.0449	-0.044	-0.312	-0.263	-0.094	-0.0721	0.0296	0.0667	-0.114	-0.114	0.541	-0.068	-0.02	-0.32	-0.03	0.16	-0.59	-0.13	-0.203	-0.204	-0.192	-0.0421	-0.184	-0.112	-0.38	-0.3	-0.29
LINGO2 > V2LHS_49674	-0.026	0.275	0.269	0.281	0.52	0.476	0.44	0.3	0.07	0.19	0.382	0.341	0.123	0.363	0.62	0.226	0.11	-0.0106	0.00448	0.208	0.44	0.494	0.17	-0.24	0.32	-0.67	0.38	0.03	0.00937	-0.0168	0.082	0.3	0.273	0.434	0.16	0.26	0.25
LINGO2 > V2LHS_49671	0.158	0.376	0.261	0.488	0.204	0.335	0.33	0.12	0.36	0.52	0.0983	0.165	0.274	0.463	0.511	0.178	0.244	0.196	0.272	0.424	0.173	0.284	0.15	0.3	0.15	0.21	0.21	0.31	0.432	0.451	0.481	0.207	0.292	0.321	0.17	0.45	0.05
LINGO2, RGD1310773_predicted > V2LHS_49675	0.14	0.0903	0.0788	0.254	0.127	0.34	0.05	0.22	0.06	0.01	0.137	0.281	0.141	0.264	0.239	0.211	0.131	0.0844	0.0822	0.114	0.237	0.136	0.26	0.33	0.21	-0.1	-0.05	0.21	0.109	0.0613	0.0226	0.179	0.0654	0.233	0.12	0.16	-0.03
LIPF > V2LHS_33622	0.346	0.0921	0.129	-0.0961	-0.392	0.0263	0.06	0.03	-0.11	0.02	0.0934	0.0658	0.119	-0.146	-0.178	-0.261	0.324	0.0714	0.137	0.0855	0.01	0.311	-0.12	0.21	0.02	0.11	0.18	-0.02	0.303	0.0975	0.29	0.147	0.0299	0.114	0.19	0.23	0.06
LIPF > V2LHS_262160	-0.201	0.000639	-0.251	0.066	0.0985	0.659	0	0.13	0.04	-0.01	-0.074	-0.0966	0.0812	0.278	0.101	0.0178	-0.194	-0.185	0.0415	-0.0525	-0.072	0.01	0.16	0.28	0.13	0.38	-0.25	0.54	-0.0786	-0.0595	-0.119	-0.518	0.00227	-0.0905	0.17	0.47	-0.12
LIPF > V2LHS_33625	-0.0865	0.0147	0.00619	-0.0315	-0.272	-0.202	-0.02	0.21	-0.12	-0.05	-0.0878	-0.105	-0.122	-0.303	-0.263	-0.268	-0.178	-0.0775	-0.0589	-0.134	0.008	0.0421	0.01	-0.14	-0.05	-0.18	-0.2	0.27	0.0296	0.0756	0.0592	-0.0725	-0.0615	-0.00675	0.1	-0.2	0.06
LIPF, Lipf, Lipf > V2LHS_33621	-0.0792	0.195	0.207	0.183	0.143	0.222	-0.35	0.1	0.14	0.07	-0.0534	0.0961	0.0722	0.0325	0.016	0.00564	0.252	0.201	-0.0591	-0.0185	0.0631	0.195	-0.1	0.09	-0.06	0.19	0.2	0.23	-0.0137	0.0299	0.00086	-0.142	-0.0186	-0.148	-0.14	-0.24	-0.31
LIPJ > V2LHS_66069	0.0533	0.0921	-0.06	0.0464	-0.265	-0.294	0.11	-0.04	0.17	0.08	-0.147	0.0442	-0.127	0.0438	-0.139	0.123	0.207	-0.17	-0.121	-0.289	0.494	-0.056	-0.28	0.03	-0.2	-0.08	0	0.1	0.0847	0.15	0.233	0.0315	-0.0887	-0.0828	0.29	-0.13	0
LIPK > V2LHS_40803	-0.0173	-0.122	-0.0843	0.0303	-0.0152	-0.173	0.08	-0.03	0.03	0.04	-0.0358	-0.329	-0.329	0.0811	-0.146	0.31	-0.311	-0.344	-0.242	-0.341	-0.29	-0.051	-0.34	-0.09	0	0.18	-0.07	-0.08	0.0264	-0.106	-0.0705	-0.057	-0.0143	-0.0848	-0.52	-0.22	-0.07
LIPK > V2LHS_40804	0.0375	0.0279	0.013	-0.0156	0.138	0.157	-0.08	-0.01	0.05	-0.21	0.178	-0.0856	-0.0462	-0.117	0.118	-0.123	-0.0317	-0.0651	-0.0894	-0.161	-0.008	-0.069	-0.08	0.03	0	-0.09	0.23	0.04	0.0109	-0.0832	-0.00153	-0.189	-0.202	-0.15	0.03	0.03	0.08
LIPM > V2LHS_104388	-0.00534	0.107	-0.165	-0.239	-0.00951	-0.0227	0.07	-0.09	0.15	0.12	0.113	-0.249	0.0138	-0.0185	-0.0559	-0.202	-0.283	-0.006	-0.0933	0.0155	-0.168	-0.21	0.13	-0.11	-0.06	-0.18	-0.23	0	-0.126	-0.0717	0.017	-0.322	-0.106	-0.0119	-0.05	0.25	-0.19
LIPM > V2LHS_104391	0.0135	-0.104	-0.229	-0.279	-0.107	0.00921	0.01	0.06	-0.23	-0.27	-0.0327	0.00681	0.147	-0.161	-0.121	-0.0363	0.112	-0.0687	0.111	-0.0975	-0.267	-0.134	-0.2	-0.22	-0.38	-0.18	-0.37	0.25	0.00447	-0.0391	0.0166	0.2	0.0256	0.108	0.04	-0.1	-0.01
LIPN > V2LHS_40798	-0.138	0.169	-0.256	-0.105	-0.141	0.16	0.61	-0.12	0.04	0.27	0.0131	-0.0559	-0.00167	-0.027	-0.449	-0.159	-0.0657	-0.0477	-0.054	-0.197	-0.291	0.158	0.36	-0.1	0.3	-0.07	-0.51	-0.52	0.0833	-0.0123	0.0288	0.122	0.0499	0.0256	-0.06	0.17	-0.22
LPHN3, Lphn3, Lphn3 > V2LHS_81465	0.0457	-0.0962	-0.0075	0.00173	-0.244	-0.0141	0.09	-0.04	-0.16	-0.2	-0.0213	-0.0614	0.0328	-0.175	-0.606	-0.104	-0.255	0.15	0.133	-0.115	0.0755	-0.063	0.1	0.13	0.09	-0.08	0.11	-0.06	0.00714	0.138	0.0242	-0.0372	0.0878	0.156	0.17	0.2	-0.08
LPHN3, Lphn3, Lphn3 > V2LHS_81463	0.0708	0.0516	0.106	0.142	-0.0596	0.000578	-0.02	0.12	0.17	0.01	-0.0749	0.0516	0.0779	-0.118	0.0817	0.107	-0.068	-0.318	-0.171	0.164	-0.095	0.161	-0.01	-0.14	-0.1	0.07	0.8	-0.06	0.000229	-0.0729	-0.0307	0.121	0.133	-0.0128	-0.13	-0.29	-0.1
LPP > V2LHS_62544	-0.28	0.00697	-0.0572	-0.369	-0.0261	-0.138	-0.15	0.01	0.11	-0.14	0.0693	-0.0439	0.632	0.418	-0.108	-0.226	0.196	0.139	0.317	0.28	0.0948	0.247	-0.08	0.05	0.06	-0.21	-0.03	0.16	0.132	-0.0351	0.0099	0.0237	-0.0286	-0.0264	-0.22	0.28	0.15
LPP > V2LHS_62542	-0.0611	-0.0056	-0.129	-0.199	0.0379	-0.264	0.03	-0.1	0.02	0.09	-0.29	-0.0757	-0.387	-0.262	0.119	0.0275	-0.204	-0.205	-0.245	-0.0045	-0.143	-0.024	0.02	0.12	0.08	-0.18	-0.17	-0.12	0.0226	-0.00625	-0.0493	-0.354	-0.0172	-0.0645	0.01	0.11	-0.38
LPP > V2LHS_62541	0.00598	-0.0207	-0.0911	-0.268	-0.213	-0.276	-0.05	-0.16	-0.1	-0.06	0.0803	0.0311	0.171	-0.196	-0.0345	-0.136	0.0556	0.0559	0.156	0.0935	0.156	0.146	0.04	0.19	-0.07	0.1	0.1	0.32	0.148	0.0969	0.181	0.106	0.145	0.106	0.18	0.3	0.2
LRBA > V2LHS_85234	-0.0806	0.109	-0.00467	0.183	0.103	0.162	0.06	0.17	0.03	0.07	0.259	0.0907	-0.0668	0.149	0.0518	0.13	-0.0892	-0.164	0.301	0.229	-0.013	0.191	0.26	0.14	0.22	0.15	-0.04	-0.13	-0.0145	-0.0435	0.0155	-0.0361	-0.0503	0.276	0.14	-0.2	-0.24
LRP1B, Lrp1b, Lrp1b_predicted > V2LHS_222135	0.0696	0.0388	-0.0528	-0.241	0.127	-0.0106	0.02	-0.01	-0.02	-0.01	-0.221	-0.169	-0.0378	-0.19	0.0298	0.0532	0.00107	-0.0633	-0.0344	-0.262	-0.111	-0.145	0.12	-0.19	0.05	0	-0.48	-0.06	0.0368	-0.0208	-0.0313	-0.0868	0.0297	-0.428	-0.45	-0.19	-0.27
LRP1B > V2LHS_176070	0.175	0.0649	-0.0553	-0.0451	-0.0238	0.348	0	0	-0.29	0.06	0.0801	-0.0511	0.0656	-0.0343	0.0392	0.207	0.102	0.108	0.291	0.0675	0.0643	-0.189	0.3	-0.07	0.26	0.17	-0.01	0.14	-0.0444	0.176	0.126	0.129	0.136	0.158	0.21	0.05	0.11
LRP1B, Lrp1b, Lrp1b_predicted > V2LHS_176074	-0.0105	-0.201	0.0574	-0.00837	-0.145	0.115	0.09	0.2	-0.11	0.04	0.111	-0.0243	-0.102	0.213	0.0833	0.087	-0.0882	0.104	-0.084	0.136	-0.046	-0.177	0.16	-0.07	0.11	0.09	-0.09	0.07	0.0815	0.171	0.0354	-0.0492	-0.0338	-0.000147	0.07	-0.22	0.03
MACROD2 > V2LHS_229324	0.00795	0.0124	-0.00409	0.196	0.0529	0.29	-0.1	0.21	0.19	0.16	0.171	-0.0773	0.0313	0.0725	0.191	0.146	0.254	0.146	0.111	-0.138	0.0687	-0.326	0.21	0.12	-0.09	0	-0.02	-0.35	-0.0294	0.0653	-0.000214	0.106	0.0554	0.107	0	0.27	0.31
MACROD2 > V2LHS_70408	0.0567	0.0187	0.125	-0.522	0.0218	0.411	0.28	0.31	0.02	-0.15	-0.0641	0.116	0.0426	-0.274	0.204	0.186	0.21	0.142	0.25	-0.481	0.295	0.243	0.01	0.1	0.07	0.03	-0.33	-0.28	0.168	0.126	0.134	0.157	0.139	0.126	0.29	0.3	0.11
MACROD2 > V2LHS_229912	-0.0115	0.024	0.0836	-0.267	0.277	0.235	-0.29	0.09	0.11	0.09	0.121	0.0353	0.0673	0.168	0.28	0.201	0.114	0.285	0.103	0.126	0.0647	0.224	0.04	0.26	0.12	0.12	0.26	0.33	0.0516	0.0137	-3.05e-05	-0.171	-0.0424	0.0291	0.09	0.4	0.29
MACROD2 > V2LHS_70404	0.0703	0.0617	-0.0446	0.174	-0.101	0.0943	-0.11	0.07	-0.13	-0.01	0.0137	-0.0915	-0.218	-0.0844	0.0718	0.146	0.0356	0.133	-0.0955	0.0115	0.12	0.01	0	-0.45	-0.22	0.13	0.02	-0.03	0.0793	0.0663	0.0889	0.0226	0.0923	0.213	0.09	-0.19	0.09
MAOB, Maob > V2LHS_131192	-0.0462	0.117	0.0988	0.296	0.138	-0.25	0.1	0.03	-0.04	0.15	-0.0804	0.109	0.0937	-0.0555	-0.0612	0.0706	-0.339	0.104	0.0115	0.163	-0.235	-0.202	0.11	-0.23	-0.1	0.23	-0.57	0.25	0.00329	0.0652	0.000595	-0.121	0.255	0.14	-0.13	-0.09	0.27
MAOB > V2LHS_238266	0.00982	-0.0453	0.00918	-0.0615	0.321	0.342	0.56	0.26	0.03	-0.14	-0.0785	0.0316	0.0195	0.0421	0.156	0.196	0.0329	0.222	0.0859	-0.0205	0.18	0.025	-0.1	-0.07	0.03	-0.17	-0.33	0.24	-0.061	0.182	0.0662	0.0446	0.0769	0.106	0.11	0.23	0.24
MAP2K4, Map2k4, Map2k4 > V2LMM_38540	-0.0592	-0.134	-0.0157	-0.172	-0.143	0.121	-0.03	-0.35	-0.21	-0.02	0.142	0.0518	-0.0468	0.063	0.382	0.0361	0.0139	0.0356	-0.366	-0.384	-0.167	-0.056	-0.22	0.04	-0.28	-0.06	-0.08	-0.14	-0.0251	-0.153	-0.0605	-0.0814	-0.157	-0.0908	-0.53	-0.13	-0.27
MAP2K4, LOC139201, Map2k4 > V2LHS_152807	-0.0127	0.0644	-0.0625	0.0442	-0.00286	0.0971	-0.08	0.24	-0.04	0.1	-0.00743	0.0153	0.0472	0.134	0.0832	0.049	0.107	0.114	-0.0898	-0.0125	-0.059	0.147	-0.21	0.15	0.11	0.24	-0.32	0.24	-0.0301	-0.0494	-0.0902	0.0859	-0.0688	0.0611	-0.13	-0.14	-0.33
MBD2 > V2LHS_47400	-0.0568	-0.113	-0.0994	0.0387	-0.162	-0.214	0.03	-0.01	-0.09	-0.07	0.0583	-0.0313	0.0635	-0.319	-0.0251	-0.172	-0.0222	-0.0242	-0.104	0.0085	-0.151	0.012	-0.07	-0.15	0.13	-0.13	-0.09	0.17	-0.00634	0.0339	-0.12	-0.0368	0.0784	0.0721	0.15	-0.12	-0.33
MBD2, Mbd2, Mbd2 > V2LHS_201495	0.0547	0.274	0.15	0.145	-0.242	-0.0118	-0.03	0.07	0.12	0.42	-0.00478	0.113	0.289	0.133	0.115	-0.344	0.183	0.159	0.247	0.29	0.154	0.263	0.11	0.31	-0.18	0.18	0.15	0.23	0.223	0.37	0.389	0.191	0.25	0.284	0.08	0.31	0.26
MBD2 > V2LHS_47399	-0.0567	-0.0558	-0.0722	-0.192	-0.368	0.0905	0	-0.39	-0.3	-0.09	-0.0626	-0.0775	-0.143	-0.0165	-0.198	-0.31	-0.155	-0.193	-0.00487	0.0815	0.0935	-0.105	-0.05	-0.16	0.05	-0.08	-0.19	-0.12	-0.0701	0.0149	-0.0269	-0.0115	0.0471	-0.155	-0.26	0.05	-0.05
MBD2 > V2LHS_47398	-0.0282	0.0937	-0.105	0.171	0.0412	-0.164	0.08	-0.14	-0.23	-0.52	-0.172	-0.153	-0.125	-0.185	0.00378	-0.0463	0.0885	0.119	-0.139	-0.251	-0.031	-0.124	-0.02	-0.28	0.08	-0.09	-0.14	-0.07	-0.0573	-0.121	-0.119	-0.0217	0.0909	-0.0514	-0.05	0.14	-0.19
MBOAT1 > V2LHS_62827	-0.0367	-0.0963	-0.183	-0.241	0.0517	0.0246	-0.18	-0.13	-0.15	0.12	0.046	-0.227	-0.115	-0.155	-0.114	0.0234	0.122	0.0774	-0.16	-0.428	-0.069	-0.075	-0.28	0.01	-0.3	-0.39	-0.32	-0.11	-0.123	-0.0987	-0.0691	-0.097	-0.0655	-0.351	-0.32	-0.02	-0.34
MBOAT1 > V2LHS_62831	0.0207	0.0867	0.0653	0.0599	-0.00108	0.175	0	0.33	0.08	0.14	-0.0176	0.126	-0.0777	0.0132	0.164	0.127	0.148	-0.104	-0.146	-0.0145	0.12	-0.229	-0.18	0.34	0.09	-0.14	-0.16	0.2	0.115	-0.0455	0.00335	0.0275	-0.0167	-0.0788	0.16	0.18	-0.04
MBOAT1 > V2LHS_62830	0.0542	0.0598	0.115	0.18	-0.0137	-0.0445	0.27	-0.13	0.12	0.04	0.0163	0.0859	0.0391	0.174	-0.239	-0.0037	0.249	-0.0358	0.186	-0.0915	0.226	0.264	-0.02	-0.17	0.14	0.14	0.09	0.01	0.179	0.246	0.176	0.0895	0.106	-0.197	0.08	0.06	0.15
MED13L, Med13l > V2LHS_100738	-0.0977	-0.0597	-0.181	-0.138	0.182	0.105	0.03	0.04	0.06	0.11	-0.13	0.0257	-0.135	-0.0844	-0.179	-0.164	-0.1	-0.192	-0.138	-0.0875	0.181	-0.145	-0.02	-0.46	-0.17	-0.18	0.06	-0.4	-0.112	-0.0398	-0.175	-0.0674	0.0108	0.049	-0.08	-0.34	0
MED13L, Med13l, Med13l > V2LHS_100737	-0.248	-0.0766	-0.376	-0.21	-0.45	-0.719	-0.18	-0.4	-0.34	-0.1	-0.115	-0.588	-0.256	-0.351	0.0234	-0.433	-0.457	-0.325	-0.393	-0.627	-0.594	-0.443	-0.22	-0.67	-0.33	-0.54	-0.32	-0.62	-0.302	-0.185	-0.255	-0.687	-0.334	-0.295	-0.72	-0.57	-0.3
MED13L > V2LHS_181082	-0.0784	-0.143	-0.0387	-0.267	-0.118	0.0395	-0.2	0.13	-0.11	0.12	-0.0385	0.0503	-0.112	0.00673	0.0782	0.00943	-0.155	0.0663	-0.126	0.0005	-0.174	0.0763	-0.02	0.02	0.22	0.15	-0.25	-0.11	-0.105	-0.135	-0.14	-0.0718	0.0685	-0.0276	-0.17	0.05	-0.14
MED13L > V2LHS_181081	-0.144	-0.128	0.0112	-0.234	-0.173	0.0284	-0.09	-0.04	-0.11	0.11	-0.0963	0.121	-0.0577	0.0502	0.0968	-0.0177	-0.216	-0.0392	-0.0753	0.0505	-0.127	0.196	0.09	-0.13	0.32	0.18	-0.4	-0.02	-0.148	-0.176	-0.0735	-0.0909	0.0915	-0.0659	-0.49	-0.24	0.4
MED29, Med29, LOC669306, Med29 > V2LHS_78499	-0.198	-0.192	-0.23	-0.0157	0.148	-0.0894	-0.02	0.07	-0.12	-0.15	-0.0734	-0.324	-0.366	-0.141	-0.11	-0.157	-0.277	-0.0813	-0.227	-0.291	-0.254	-0.181	-0.18	-0.17	-0.1	-0.77	-0.54	-0.39	-0.26	-0.167	-0.24	-0.557	-0.319	-0.302	-0.53	-0.34	-0.46
MGC48628 > V2LHS_67785	0.211	0.466	0.327	0.509	0.249	0.246	0.15	0.21	0.5	0.68	0.0765	0.171	0.272	0.507	0.477	0.183	0.22	0.252	0.245	0.379	0.25	0.316	0.15	0.33	0.15	0.22	0.16	0.27	0.511	0.496	0.522	0.147	0.291	0.35	0.23	0.24	0.13
MGC48628 > V2LHS_67788	-0.223	0.0185	-0.0168	0.0438	-0.00401	-0.349	0.01	0.24	0.07	0.02	-0.109	0.0115	0.146	-0.198	-0.411	-0.151	0.0816	0.214	0.0947	0.164	0.0592	0.0513	0.03	0.08	-0.05	0.12	-0.14	0.2	0.0409	-0.0117	-0.0815	0.0777	-0.0396	0.167	0.16	0.27	0.13
MICAL2 > V2LHS_79974	-0.18	0.0407	0.00599	0.165	0.267	0.0735	-0.04	0.26	-0.03	0.19	0.0987	0.0876	0.205	-0.0255	-0.16	0.0121	-0.315	-0.0227	-0.127	-0.224	0.0944	0.187	0.06	-0.12	0.25	-0.33	-0.02	-0.35	-0.145	-0.107	-0.0915	0.1	-0.0603	0.194	0.21	-0.19	-0.04
MICAL2 > V2LHS_260261	-0.0823	-0.142	0.00898	-0.0125	-0.119	0.0815	0	-0.41	-0.12	0.02	-0.228	-0.261	-0.335	-0.381	-0.201	-0.117	-0.046	-0.251	0.0993	-0.0535	0.134	0.0801	-0.05	-0.03	0.03	-0.09	0.02	-0.14	-0.0324	-0.0608	-0.178	0.000489	-0.0544	-0.0962	-0.39	-0.11	-0.4
MICAL2 > V2LHS_79977	0.0307	0.0403	0.0713	0.0514	0.277	0.269	-0.01	0.32	-0.26	0.07	0.0219	0.286	0.21	0.0712	0.39	-0.105	0.17	0.405	0.127	0.322	0.26	0.082	0.25	0.2	0.3	-0.46	-0.24	-0.09	-0.00246	0.0362	-0.172	0.108	0.00842	0.116	-0.41	0.25	0.37
MLL3, LOC642678, LOC645159, Mll3 > V2LHS_248916	0.0239	0.0404	-0.0224	-0.305	-0.389	0.0466	0.06	0.01	-0.1	-0.01	0.267	0.033	-0.149	-0.0565	0.00792	-0.208	-0.0238	-0.0878	-0.0386	-0.287	-0.535	0.117	0.13	-0.13	-0.28	0.09	-0.17	-0.17	0.00296	-0.12	-0.0253	-0.0675	-0.185	-0.277	-0.24	-0.06	-0.4
MLL3 > V2LHS_60368	0.206	0.0947	0.153	0.0212	0.231	-0.12	-0.22	0.12	0.03	0.14	-0.0814	0.079	0.112	-0.00464	-0.228	-0.000689	0.234	0.268	0.272	0.21	0.016	-0.303	0.3	0.04	-0.07	0.11	0.07	0.05	0.0752	0.103	0.0388	-0.12	0.0481	0.0533	-0.17	0	0.17
MLL3 > V2LHS_282577	0.208	0.117	0.214	-0.168	-0.0193	-0.469	-0.08	0.08	0.02	0.1	-0.0205	0.186	0.0194	-0.0466	0.107	0.0708	0.188	0.229	0.111	-0.154	-0.04	-0.287	-0.08	0	0.14	0.05	-0.03	0.11	0.197	0.144	0.156	0.0329	-0.424	-0.216	0.01	0.35	0.06
MLL3 > V2LHS_248036	0.108	0.0501	0.219	-0.326	0.0186	-0.107	0.07	-0.07	0.13	-0.02	0.0769	0.158	0.157	-0.0131	-0.00696	-0.0777	0.0659	0.191	0.24	0.254	0.0832	0.171	0.12	0.12	-0.06	0.1	0.28	0.08	0.183	0.11	0.108	0.148	0.155	0.208	-0.09	0.06	-0.28
MPP2 > V2LHS_36778	0.2	0.422	0.258	0.504	0.338	0.39	0.68	0.22	0.38	0.61	0.103	0.134	0.289	0.581	0.417	0.235	0.24	0.271	0.39	0.404	0.24	0.403	0.14	0.29	0.26	0.22	0.13	0.26	0.435	0.475	0.527	0.2	0.32	0.288	0.07	0.17	0.27
MYC > V2LHS_152050	0.0547	-0.0797	-0.0256	-0.141	-0.393	-0.149	-0.02	0.02	-0.17	0.06	-0.0515	-0.285	-0.0866	-0.271	0.0647	-0.22	-0.367	-0.0422	-0.297	-0.204	-0.072	-0.055	-0.03	-0.29	-0.19	-0.29	-0.44	-0.47	-0.201	-0.17	-0.22	-0.376	-0.102	-0.394	-0.53	-0.17	-0.06
MYC > V2LHS_152053	-0.168	0.0748	0.0605	0.203	-0.171	-0.228	0.05	0.2	-0.08	0.19	-0.297	-0.0204	-0.109	-0.0882	0.0988	0.0385	-0.0855	-0.637	-0.543	-0.168	-0.009	0.015	-0.13	-0.47	0.01	-0.55	0.23	-0.27	-0.0738	-0.0821	-0.00521	-0.186	-0.381	-0.567	-0.49	-0.19	-0.33
MYC, Myc, Myc > V2LHS_152051	0.188	0.195	0.219	-0.25	0.0682	-0.213	0.05	0.06	0.07	0.16	0.138	0.152	0.232	0.0773	0.239	0.0736	-0.372	-0.168	-0.135	0.308	0.3	-0.018	-0.23	-0.1	0.37	0.09	0.11	0.13	0.0292	-0.0438	0.078	-0.271	0.109	0.0475	-0.23	-0.06	0.15
NAALADL2 > V2LHS_206640	-0.102	-0.248	-0.129	-0.0847	-0.0322	-0.342	-0.06	-0.04	-0.25	0.01	-0.241	-0.269	-0.14	-0.0468	-0.243	-0.163	-0.209	-0.208	-0.112	-0.0155	-0.161	-0.125	0.1	-0.3	0.08	0.32	-0.37	-0.15	-0.171	-0.162	-0.18	-0.105	-0.0908	0.0142	-0.35	-0.22	-0.22
NAALADL2 > V2LHS_210401	0.121	-0.131	-0.0486	0.17	0.00094	-0.127	0.11	0.13	-0.19	0.4	-0.134	-0.19	-0.115	-0.156	-0.0324	-0.0681	-0.213	-0.356	-0.142	0.188	0.0653	-0.034	-0.05	0.16	-0.06	0.74	0.21	-0.28	-0.000229	0.109	0.106	-0.18	-0.0297	0.07	0.05	-0.01	0.2
NAALADL2 > V2LHS_209237	-0.0188	0.127	0.0444	0.0579	-0.391	-0.0504	-0.32	0.12	-0.14	-0.14	0.0115	-0.0781	-0.101	-0.102	-0.563	-0.54	-0.305	0.125	-0.0952	-0.601	-0.597	-0.291	0.04	-0.19	0.2	0.39	-0.05	0.23	0.134	0.0458	0.0334	0.0203	-0.252	-0.0968	0.21	0.21	-0.07
NAALADL2, Naaladl2, Naaladl2 > V2LHS_217629	0.186	0.154	0.0386	0.155	0.0104	0.105	-0.08	-0.16	0.01	0.07	0.141	0.0153	0.0625	0.0278	0.128	0.153	0.106	0.186	0.12	0.267	0.0667	-0.072	-0.15	-0.15	0.01	0.02	0.2	-0.11	0.0687	-0.0292	0.0653	0.132	0.132	0.215	-0.16	0.06	-0.13
NEGR1 > V2LHS_179384	-0.0627	-0.0859	0.113	0.207	0.146	0.381	0.03	-0.25	-0.09	-0.02	0.236	0.266	0.157	-0.0153	0.12	0.178	-0.0203	-0.0896	-0.241	0.0435	0.003	-0.338	-0.39	0.03	0.06	0.13	0.05	-0.33	-0.0136	-0.127	-0.0582	-0.00252	0.107	0.108	-0.41	-0.28	0.19
NEGR1 > V2LHS_179383	-0.123	-0.0497	0.00238	-0.127	-0.0186	-0.271	0.01	-0.33	-0.12	0.05	-0.194	0.0486	-0.0617	-0.174	0.0346	-0.203	-0.155	-0.0979	-0.0698	-0.0445	-0.009	0.0399	0	-0.05	-0.11	0	0	-0.14	-0.149	-0.018	-0.0477	-0.102	0.0285	-0.267	0.08	0.06	-0.19
NEGR1 > V2LHS_179386	-0.148	0.00532	-0.112	-0.123	-0.0126	-0.102	-0.05	-0.08	0.13	0.02	0.0169	-0.0855	-0.225	0.174	0.2	-0.0477	-0.0476	-0.31	-0.154	-0.295	-0.6	-0.504	-0.09	-0.42	0.12	-0.14	0.52	0.3	-0.102	-0.0822	-0.265	-0.27	-0.553	-0.169	-0.45	-0.47	-0.01
NEGR1 > V2LHS_179381	-0.0383	-0.096	-0.133	0.0736	0.0176	-0.462	-0.15	0.18	0.05	0.05	0.0183	-0.0229	-0.19	0.0522	-0.143	0.019	0.0821	-0.108	-0.324	-0.0655	0.53	-0.043	0.19	0.21	-0.01	-0.12	0.18	-0.27	-0.00163	-0.0989	-0.123	-0.108	-0.188	-0.0941	-0.01	-0.13	-0.22
NEGR1 > V2LHS_179385	0.209	0.491	0.349	0.57	0.225	0.22	0.6	0.18	0.33	0.38	0.0879	0.145	0.319	0.374	0.319	0.297	0.271	0.245	0.247	0.46	0.155	0.383	0.14	0.33	0.15	0.19	0.17	0.34	0.47	0.526	0.548	0.176	0.302	0.362	0.23	0.22	0.24
NFIB > V2LHS_62110	0.00325	-0.000639	-0.00696	0.131	0.236	0.148	0.1	-0.1	0.01	0.05	0.0925	0.118	0.146	0.128	0.129	0.209	0.0568	0.0578	-0.0037	0.0795	0.0819	0.0528	0.15	-0.04	0.14	0.29	0.16	-0.01	-0.0664	-0.112	-0.0708	0.0212	-0.0348	0.124	-0.11	0.03	0.16
NFIB > V2LHS_62108	0.0315	0.0594	0.0295	0.234	0.243	0.0957	0.35	0.02	0.04	0.07	0.175	0.216	0.217	0.0908	0.0804	0.221	0.106	0.0996	0.0816	0.187	0.115	0.0848	0.16	0.09	0.16	0.23	0.12	0.03	-0.0211	-0.0374	0.00241	0.068	0.0356	0.156	0.04	0.19	-0.09
NFIB > V2LHS_189600	0.107	0.261	0.193	0.0709	0.0272	-0.0362	0.1	0.18	0.22	0.34	-0.0535	-0.0902	0.218	0.276	0.316	-0.0874	0.11	0.133	0.195	0.301	0.14	0.222	0.06	0.06	0.03	0.64	0.1	0.1	0.327	0.415	0.47	0.0131	0.149	0.23	0.16	0.39	0.16
NFIB, Nfib, Nfib > V2LHS_62111	0.26	-0.0461	-0.0447	0.179	-0.165	-0.0991	-0.17	0.1	-0.22	-0.06	-0.0683	0.0105	-0.0694	-0.062	0.0108	-0.101	0.0105	0.0885	-0.0862	0.108	-0.205	0.181	0.08	0.08	-0.13	0.06	0.03	-0.1	-0.0146	-0.0193	-0.0227	0.00925	-0.0692	0.0514	0.1	0.2	-0.08
NOL3 > V2LHS_47055	0.0608	0.164	-0.0147	0.263	-0.0346	-0.845	-0.02	0.19	-0.11	-0.12	0.0859	0.103	-0.00353	0.0667	0.114	0.219	-0.16	-0.0342	0.153	-0.0855	0.168	-0.328	-0.13	-0.13	-0.11	0.19	-0.18	0.06	-0.0585	-0.0238	-0.052	0.116	0.109	0.266	-0.29	-0.14	-0.07
NOL3 > V2LHS_47054	0.0496	-0.00177	0.0751	0.0915	0.177	-0.109	0.05	-0.02	0.08	-0.03	0.0102	-0.167	-0.0899	0.038	-0.0752	0.0554	-0.0424	0.0769	-0.0363	-0.0865	0.0599	0.0642	0.17	0.22	0.19	-0.02	0.08	0.08	0.0352	0.201	0.133	0.0727	0.116	0.0348	-0.02	-0.02	0.39
NOL3 > V2LHS_47053	0.0474	-0.0114	0.117	0.0959	0.218	-0.054	0.1	0.1	0.09	-0.11	0.0349	-0.228	-0.0886	0.106	-0.0475	0.0363	-0.0467	0.105	-0.0343	-0.106	0.0437	0.0791	0.2	0.2	0.18	-0.08	0.01	0.07	0.0645	0.0761	0.0987	0.0873	0.112	-0.0187	0.16	0.13	0.14
NPR2 > V2LHS_131240	0.0257	0.031	-0.0737	0.0958	-0.136	-0.0481	-0.09	0.2	-0.02	0.13	0.0223	0.0974	-0.103	0.0609	-0.0289	-0.0659	-0.0203	0.0476	-0.187	-0.254	-0.244	-0.315	0.04	0.11	-0.07	0.01	-0.45	0.02	-0.0355	-0.0325	-0.135	-0.0342	0.129	-0.0861	0.28	-0.22	0.21
NRG3 > V2LHS_211569	-0.22	-0.159	-0.272	-0.566	-0.951	-0.973	-0.35	-0.19	-0.28	-0.04	-0.0106	-0.0167	0.0474	-0.605	-0.389	-0.95	-0.0833	-0.0605	-0.0307	0.116	-0.065	-0.045	-0.07	0.18	-0.52	0.24	-0.02	0.09	-0.273	-0.0239	-0.0718	-0.00466	0.0828	0.0734	0.05	0.1	0.01
NRG3 > V2LHS_211456	0.0155	-0.0337	0.0426	0.327	0.438	0.162	-0.12	0.38	0.08	0.13	0.0181	0.0683	0.254	0.298	0.13	0.258	0.0656	0.144	0.13	0.0235	0.0278	0.218	0.26	0.2	0.11	-0.21	0.19	-0.11	0.00911	-0.00287	0.0303	0.183	0.0715	0.232	0.03	0.27	0.22
NRG3 > V2LHS_209060	0.00831	-0.0113	0.0071	0.342	0.349	0.125	-0.24	0.06	0.06	0.1	-0.0103	0.0929	0.184	0.251	0.128	0.208	0.11	0.132	0.118	0.0955	0.0413	0.142	0.23	0.15	0.13	-0.16	0.21	-0.1	0.0336	0.0163	0.05	0.171	0.0464	0.145	0.08	0.29	0.38
NUAK1, Nuak1, Nuak1 > V2LHS_95638	-0.259	-0.0567	-0.164	-0.454	-0.812	-0.84	-0.23	-0.06	0.01	0.2	-0.118	-0.0859	0.0201	-0.559	-0.54	-0.813	-0.168	-0.113	0.569	-0.0275	-0.123	-0.088	-0.09	0.11	-0.25	0.03	-0.09	0.03	-0.119	0.0546	0.00756	-0.0203	-0.00747	-0.029	0.02	-0.01	-0.09
NUAK1, Nuak1 > V2LHS_231711	-0.224	-0.0255	-0.114	0.185	0.201	0.237	0.03	0.08	-0.01	0.06	-0.146	0.0265	0.0514	0.439	0.128	0.0424	-0.0442	-0.0612	-0.0824	-0.0605	-0.166	-0.061	0.05	-0.19	-0.24	-0.19	0.1	-0.1	0.00441	0.0319	-0.0796	0.179	-0.0383	-0.0267	-0.16	-0.31	0.26
NUAK1, Nuak1 > V2LHS_232918	0.0144	0.0952	0.192	-0.575	-0.528	-0.116	-0.15	-0.14	0.01	-0.13	0.00903	0.00777	0.0685	0.153	0.149	-0.0224	0.11	0.12	0.112	-0.0645	0.0465	0.117	-0.02	0.08	-0.34	0.06	-0.01	0.12	0.145	0.0696	0.14	0.0843	0.107	0.112	0.24	0.3	0.17
NUP153 > V2LHS_49964	0.0251	-0.0905	-0.0639	0.0529	-0.134	0.0158	0.1	0.05	-0.05	-0.12	-0.00752	0.0136	0.0599	0.0199	-0.0161	-0.0249	-0.0284	-0.45	-0.0346	-0.219	-0.159	0.0399	-0.02	-0.44	-0.08	-0.22	0.11	-0.05	0.00821	-0.125	-0.0905	-0.232	-0.123	-0.00758	-0.16	-0.21	-0.24
NUP153 > V2LHS_49962	0.0808	-0.0274	-0.174	-0.382	-0.0422	-0.386	-0.03	-0.05	-0.17	-0.08	-0.131	-0.141	-0.0848	-0.102	0.0167	-0.0364	-0.447	-0.526	-0.671	-0.806	-0.667	-0.412	-0.24	-0.19	-0.09	-0.21	-0.4	-0.72	-0.146	-0.13	-0.21	-0.406	-0.551	-0.501	-0.87	-0.65	-0.36
NUP153 > V2LHS_49963	-0.155	0.147	0.131	-0.457	-0.27	-0.565	0.03	-0.27	0.1	-0.03	0.112	0.115	0.117	-0.264	-0.0372	-0.0915	-0.245	-0.173	-0.116	-0.0585	-0.095	-0.248	-0.01	0.3	-0.19	0.13	0.06	0.08	0.141	0.0368	0.0815	-0.0692	-0.0115	-0.0277	0.11	0.34	0
PAF1 > V2LHS_10286	0.0374	-0.0749	-0.105	0.0631	-0.431	-0.144	0.08	0.07	-0.08	0.02	-0.0864	-0.251	0.0623	-0.0553	-0.23	-0.261	0.0353	0.0122	-0.0223	0.101	0.015	0.197	-0.15	-0.18	0.09	-0.14	-0.14	-0.27	0.0498	0.189	0.158	0.0028	-0.12	-0.0513	0.07	-0.31	-0.21
PAK4 > V2LHS_197812	0.0252	0.06	-0.0368	0.122	0.23	0.262	-0.19	0.06	-0.07	0.11	0.152	0.137	0.0464	-0.0745	-0.0428	0.155	0.0182	0.0385	0.153	-0.237	-0.013	-0.189	0.32	-0.15	0.22	0.06	0.12	0.11	-0.0418	-0.0499	-0.131	0.154	0.113	0.0768	0.08	0.32	0.16
PAK4 > V2LHS_197682	0.0171	0.0547	0.0057	0.173	0.216	-0.0892	-0.07	0.06	0.07	0	0.0574	-0.127	0.0574	0.188	-0.464	-0.0235	0.0619	0.105	0.145	-0.0335	0.005	0.109	0.13	0.01	0.21	0.04	0.02	0.03	0.0754	0.0518	-0.0173	-0.0173	-0.0728	0.0424	-0.09	-0.04	0.01
PARK2 > V2LHS_84518	0.0689	0.107	0.0412	-0.375	-0.127	-0.392	0.09	0.02	0.01	-0.11	0.0119	0.0606	-0.0252	-0.232	-0.177	-0.465	-0.156	-0.0412	0.063	0.105	0.015	0.112	0.05	-0.02	-0.27	0.11	-0.04	0.01	0.131	0.142	0.154	0.135	-0.0625	0.15	0.14	0.21	-0.05
PARK2 > V2LHS_84520	0.164	0.105	0.186	0.00137	0.14	-0.237	-0.13	-0.08	-0.01	-0.08	-0.00699	-0.039	0.0277	0.145	0.0478	-0.183	-0.0763	0.139	0.155	-0.129	0.179	0.167	-0.02	0.14	0.08	0.02	0.06	0.18	0.143	0.138	0.108	-0.0801	0.0213	0.15	0.1	0.54	0.24
PARK2 > V2LHS_84517	0.215	-0.0234	0.107	0.167	-0.00782	-0.266	-0.31	-0.05	0	-0.04	0.0471	-0.0406	0.0945	0.143	-0.277	-0.285	-0.0949	-0.146	-0.0807	0.139	-0.042	0.165	0.1	0.14	-0.02	0.05	-0.15	-0.05	0.0803	0.144	0.0115	0.0587	0.0323	-0.0447	0.07	0.13	0
PAWR > V2LHS_152663	-0.122	-0.133	-0.0923	0.15	0.173	-0.372	-0.04	0.04	-0.04	-0.38	-0.289	-0.483	-0.0141	0.0106	0.142	-0.0374	-0.0968	-0.0967	-0.0889	-0.128	-0.09	-0.058	-0.25	-0.27	-0.29	0.85	-0.17	0.02	-0.0722	-0.0697	-0.0714	-0.361	-0.175	-0.0484	0.2	-0.13	0.1
PAWR > V2LHS_152662	-0.146	0.124	-0.153	0.0432	0.212	-0.0293	0.05	0	0.03	-0.21	0.17	0.0636	-0.165	0.0884	0.117	0.489	-0.238	-0.149	-0.411	0.0675	0.103	-0.077	0.42	-0.02	0.02	0	-0.44	-0.36	0.0849	-0.0493	-0.156	0.0599	-0.0177	0.095	0.08	-0.23	-0.1
PCDH9 > V2LHS_245228	-0.192	-0.173	-0.208	-0.183	-0.085	0.037	0.02	-0.08	-0.12	-0.08	-0.139	-0.094	-0.15	0.0109	-0.0402	0.107	-0.149	-0.0434	-4.89e-06	-0.169	-0.189	-0.11	-0.08	-0.14	-0.14	-0.48	-0.06	-0.24	-0.182	-0.0527	-0.171	-0.00931	0.0121	0.0102	-0.12	-0.03	-0.06
PCDH9 > V2LHS_34212	0.18	0.424	0.284	0.47	0.116	0.185	0.41	-0.02	0.31	0.46	0.0275	0.0498	0.326	0.371	0.379	0.0871	0.184	0.21	0.318	0.387	0.128	0.337	0.09	0.25	0.08	0.19	0.1	0.24	0.438	0.456	0.465	0.157	0.274	0.328	0.05	0.21	0.16
PCDH9, Pcdh9_predicted > V2LHS_34215	0.18	0.109	0.0862	-0.153	-0.28	-0.162	0.09	-0.08	-0.11	-0.15	0.038	0.0615	0.108	0.0788	-0.0607	-0.18	0.0987	0.0948	0.0967	0.175	0.109	-0.032	0.01	0.17	0.08	0.16	0.01	0.11	0.139	0.146	0.15	-0.0336	0.0856	-0.0104	0.12	0.3	0.12
PCDH9 > V2LHS_34210	0.182	-0.0657	0.0212	-0.0605	-0.377	-0.261	-0.04	-0.16	0.03	-0.14	-0.0201	-0.00161	-0.0269	-0.259	-0.219	-0.114	-0.104	-0.00545	0.000217	-0.119	-0.067	0.212	0.06	0.09	-0.09	0.39	0.18	0.05	0.0392	-0.0339	0.0762	-0.034	0.0763	0.123	0.22	0.18	-0.05
PLCB4 > V2LHS_111460	-0.0489	-0.0602	-0.0411	0.0836	0.00253	0.0973	-0.01	-0.01	-0.04	0.03	0.0509	-0.193	0.0316	0.0783	0.0264	0.0594	-0.0686	0.0399	-0.184	-0.52	0.0277	0.131	-0.13	0.21	0.04	0.08	0.01	0.1	0.0349	-0.0298	-0.0368	-0.00244	-0.199	0.0557	0.1	-0.28	-0.37
PLCB4 > V2LHS_111458	0.00738	-0.00943	-0.0854	-0.268	0.212	-0.0511	-0.19	0.06	-0.08	-0.16	-0.0313	0.0392	-0.233	-0.0151	-0.00408	0.122	0.0438	-0.235	-0.0964	0.228	0.0255	-0.107	0.17	0.09	-0.4	-0.12	-0.15	-0.16	0.0189	0.1	0.0068	-0.0771	-0.21	0.0904	0.09	-0.02	-0.12
PLCB4 > V2LHS_267189	-0.151	0.0747	0.129	-0.159	-0.492	-0.254	-0.06	-0.01	-0.01	-0.05	-0.044	-0.133	-0.0201	-0.0278	-0.248	-0.154	0.0691	0.0564	-0.0142	0.162	0.0958	-0.035	0	0.15	0.1	0.03	-0.03	0.35	0.0516	0.163	0.0953	-0.0269	0.0322	-0.00356	0.08	0.22	0.25
PLEKHA5, Plekha5, Plekha5 > V2LHS_176262	-0.165	-0.215	-0.109	-0.0733	-0.0464	-0.284	0.03	0.2	-0.05	0.05	0.00602	0.101	0.0305	0.0245	0.0768	-0.0145	-0.0583	-0.0674	-0.184	-0.357	-0.023	-0.075	-0.34	-0.02	-0.17	-0.08	0.04	-0.17	-0.215	-0.166	-0.154	-0.269	-0.0575	-0.373	-0.22	-0.07	-0.29
PLEKHA5 > V2LHS_176265	-0.099	0.141	0.099	0.192	-0.178	0.0353	-0.03	-0.13	-0.13	-0.04	-0.00859	0.215	-0.0645	-0.0254	-0.0463	0.0433	-0.0565	-0.102	-0.0862	-0.228	-0.007	0.02	0.26	-0.07	0.06	-0.02	-0.02	-0.08	0.145	0.063	-0.00436	0.0377	0.0703	0.0447	-0.17	-0.04	-0.15
SFRS11, PLEKHA5 > V2LHS_243985	-0.0263	-0.0535	-0.0532	0.117	-0.09	-0.117	-0.23	-0.28	-0.25	-0.1	-0.103	0.0128	0.0573	-0.159	-0.171	-0.271	-0.156	-0.136	0.155	0.0045	0.0357	0.274	-0.06	-0.11	-0.28	-0.12	-0.01	0	-0.0419	0.0136	-0.0145	0.0333	0.0086	0.12	-0.01	-0.18	0.11
SFRS11, PLEKHA5 > V2LHS_243554	0.0286	-0.0213	-0.0242	-0.169	-0.202	-0.163	-0.24	-0.44	-0.21	-0.26	-0.0272	0.029	0.167	-0.165	-0.0827	-0.43	-0.0505	-0.0223	0.192	0.161	0.102	0.314	-0.04	0.05	-0.3	-0.03	0.03	0.13	0.00588	0.114	0.143	0.0801	0.0798	0.115	0	0.32	0.11
PLEKHA5 > V2LHS_176267	0.0954	0.104	0.0734	0.0573	-0.0514	-0.356	-0.14	-0.15	0.13	0	0.066	0.0928	-0.153	-0.131	0.127	0.0061	0.257	0.213	0.313	0.193	0.0222	0.223	0.1	0.1	-0.2	-0.15	0.06	-0.03	0.2	0.225	0.165	-0.264	-0.0737	-0.0172	-0.05	-0.02	-0.08
PLEKHG2 > V2LHS_78473	-0.0707	-0.00881	-0.219	0.151	0.152	0.111	-0.4	0.35	-0.01	-0.02	-0.0368	-0.0613	0.14	0.268	-0.0452	0.145	0.0916	0.0686	0.0928	0.0225	-0.014	-0.11	0.03	-0.34	-0.24	0.21	-0.15	-0.45	-0.0945	-0.144	-0.149	0.0835	0.0915	0.00897	0.15	-0.28	0.28
PLEKHG2 > V2LHS_202913	-0.0738	-0.0855	-0.114	-0.212	-0.0472	0.229	-0.1	-0.2	-0.15	-0.11	-0.245	-0.0643	-0.188	-0.349	-0.0595	-0.157	-0.344	-0.235	-0.278	0.0085	-0.426	0.377	-0.34	-0.42	-0.22	-0.47	-0.38	-0.52	-0.148	-0.115	-0.101	-0.351	-0.22	-0.19	-0.55	-0.5	-0.35
PLEKHG2 > V2LHS_255181	-0.326	-0.205	-0.332	-0.338	-0.335	-0.361	-0.24	-0.34	-0.39	-0.26	-0.394	-0.401	-0.422	-0.494	-0.596	-0.389	-0.319	-0.415	-0.405	-0.438	-0.442	-0.259	-0.37	-0.66	-0.22	-0.49	-0.55	-0.61	-0.27	-0.181	-0.241	-0.404	-0.424	-0.265	-0.65	-0.61	-0.54
PLEKHG2 > V2LHS_78477	0.208	0.0976	0.119	0.269	0.315	0.302	0.1	0.33	0.05	0.12	0.138	0.181	0.0467	0.0592	0.0701	0.151	0.15	0.186	0.129	0.0695	0.102	0.165	0.08	-0.13	0.09	0.06	0.26	0.11	-0.00141	0.0351	0.0698	0.0399	0.148	0.0328	0.2	0.31	0.14
PLEKHG2 > V2LHS_203068	0.254	0.119	0.176	0.271	0.221	0.221	-0.08	0.17	0.05	0.15	0.167	0.256	0.0873	-0.00907	0.0627	0.115	0.126	0.256	0.0548	0.0435	0.211	0.165	0.03	-0.19	0.08	0.1	0.37	0.14	-0.0191	0.0387	0.0929	0.0736	0.115	0.0463	0.11	0.28	0.28
PLOD2 > V2LHS_131378	-0.0166	-0.184	-0.0457	-0.17	0.0177	0.261	0.52	0.05	0.04	0.24	-0.136	-0.0374	-0.225	-0.172	-0.0724	-0.0456	-0.00519	-0.115	0.0621	-0.561	-0.009	-0.248	-0.15	-0.29	-0.04	-0.15	-0.12	-0.59	-0.0919	-0.179	-0.185	-0.00485	-0.388	-0.289	0.05	-0.2	-0.04
PLOD2 > V2LHS_131375	-0.0558	-0.0646	0.00761	-0.139	0.098	0.389	0.03	-0.11	0.11	0.24	0.122	-0.194	-0.186	0.122	-0.101	0.00731	-0.426	-0.154	0.231	-0.0735	0.298	0.276	-0.11	-0.14	-0.07	-0.05	0.68	0.13	0.0208	0.0252	-0.0241	-0.136	0.0344	-0.0867	-0.49	-0.08	0.1
PLOD2 > V2LHS_131379	0.087	-0.149	0.0585	0.031	-0.0644	0.127	0.06	-0.11	0.09	-0.16	0.0909	-0.063	0.207	0.0332	0.132	0.00392	0.101	0.124	0.136	-0.133	0.107	-0.257	-0.06	0.06	-0.21	0.03	-0.02	0.07	0.0132	0.022	0.134	-0.0624	-0.0877	-0.0184	0.02	0.18	0.2
PLOD2 > V2LHS_131377	0.0669	0.0916	0.00868	-0.43	-0.292	0.0334	-0.43	-0.04	-0.27	0.08	0.0229	0.121	0.107	-0.0481	-0.0375	0.00853	-0.101	0.044	0.101	-0.0085	-0.125	0.131	-0.02	0.14	0.08	0.01	-0.11	-0.05	0.195	0.112	0.121	-0.014	0.0308	0.221	0.06	0.33	0.1
PLOD2, Plod2 > V2LHS_131376	0.177	0.267	0.134	0.327	-0.473	-0.244	0.04	0.21	0.13	0.12	-0.0332	0.198	0.0752	-0.00345	0.356	0.19	0.0901	0.16	-0.0436	0.0395	0.121	-0.166	-0.05	-0.21	-0.06	0.07	-0.12	-0.12	0.0655	-0.00182	0.0284	0.0917	-0.0891	0.124	-0.25	0.03	0.02
PLSCR1 > V2LHS_247084	-0.109	-0.219	-0.342	0.211	-0.209	0.294	0.02	-0.26	0.13	-0.12	0.00976	-0.432	-0.172	-0.157	-0.0864	-0.0147	-0.34	-0.312	-0.202	-0.0565	0.02	-0.099	0.05	-0.08	-0.12	0.04	-0.05	0.1	-0.182	-0.15	-0.236	-0.0742	0.0413	-0.022	-0.29	-0.37	-0.41
PLSCR1 > V2LHS_67167	0.0326	0.151	0.167	-0.802	-0.338	-0.3	-0.05	-0.01	-0.08	-0.03	0.0626	0.113	0.243	0.0267	-0.0285	-0.576	0.194	0.178	0.211	0.343	0.147	0.279	0.1	0.34	-0.08	0.19	0.11	0.28	0.344	0.166	0.166	0.168	0.255	0.259	0.26	0.38	0.4
PLSCR1 > V2LHS_67165	0.142	0.0921	0.0528	-0.699	-0.657	-0.579	-0.11	-0.02	-0.2	-0.09	0.0602	0.144	0.246	-0.0574	-0.288	-0.59	0.138	0.147	0.232	0.228	0.183	0.252	0.12	0.29	-0.29	0.18	0.11	0.27	0.303	0.0972	0.172	0.139	0.252	0.255	0.11	0.42	0.28
PLSCR1 > V2LHS_248478	-0.0196	0.162	0.172	-0.136	-0.321	-0.454	0.04	0.03	-0.08	0.07	0.0774	0.11	0.0168	-0.116	-0.0565	-0.593	0.0555	0.195	4.89e-06	-0.0495	0.189	0.0504	0	0.23	0	0.02	0.24	0.16	0.175	0.111	0.147	0.0663	0.154	0.0167	-0.02	0.18	0.04
PLSCR1 > V2LHS_67166	-0.0821	0.0415	0.0799	-0.0872	-0.0493	-0.271	0.02	0.12	-0.01	-0.06	0.135	-0.0427	0.0318	0.00478	0.0327	-0.0292	-0.0888	0.0309	-0.24	-0.249	-0.218	0.0728	-0.12	0.2	0.12	-0.22	-0.39	0.21	-0.0903	0.0865	0.0349	0.0627	0.0671	-0.044	0.08	-0.11	-0.01
PLSCR2 > V2LHS_39196	0.139	-0.00786	-0.0267	0.451	-0.243	0.059	0.24	0.36	-0.34	0.09	-0.0613	-0.0463	-0.0722	-0.0633	-0.475	-0.223	-0.0444	0.214	0.16	-0.171	-0.105	0.105	-0.24	-0.07	-0.32	0.01	0.07	-0.15	0.124	0.186	0.145	-0.0136	-0.0122	-0.104	0.09	0.19	-0.26
PLSCR2 > V2LHS_39198	-0.0738	-0.068	-0.084	-0.107	0.21	-0.127	-0.02	0.16	0.03	0.05	0.052	-0.00455	-0.053	0.188	0.0488	-0.0269	-0.117	-0.116	0.0405	-0.215	-0.154	-0.132	0.05	-0.03	0.07	-0.11	0.1	0.12	0.00439	-0.0101	0.0776	0.00827	-0.0123	-0.113	0.02	-0.02	0.03
PLSCR4 > V2LHS_246166	-0.0134	0.0739	0.00124	-0.49	-0.377	-0.261	-0.15	-0.14	-0.22	-0.09	-0.162	-0.246	-0.0677	-0.162	-0.471	-0.282	-0.138	-0.0949	-0.297	-0.139	-0.135	-0.292	-0.29	-0.37	-0.04	0.85	-0.28	-0.34	-0.121	-0.102	-0.00174	-0.29	-0.174	-0.321	-0.11	-0.37	-0.18
PLSCR4 > V2LHS_39266	-0.133	-0.256	-0.24	-0.196	0.0901	-0.0599	-0.01	-0.13	-0.25	-0.07	-0.172	-0.363	-0.54	-0.239	-0.326	-0.168	-0.289	-0.285	-0.0751	0.122	0.116	-0.182	0.17	-0.11	-0.04	-0.03	-0.23	-0.54	-0.3	-0.164	-0.2	-0.122	-0.114	0.0243	-0.49	-0.25	-0.06
PLSCR4 > V2LHS_39269	-0.0834	0.125	-0.128	-0.12	0.231	0.336	0.09	0.11	0.06	0.08	0.0333	0.109	0.0327	0.103	0.306	-0.138	0.0456	-0.0128	-0.217	-0.0875	-0.195	-0.111	0.04	0	0.01	-0.31	0.66	0.08	-0.036	-0.0441	-0.192	-0.332	-0.438	0.301	-0.5	0.16	0.23
PLSCR4 > V2LHS_39265	0.0897	0.0682	0.0855	0.244	0.127	-0.22	0	-0.21	-0.09	-0.1	0.151	-0.052	-0.0619	-0.526	-0.0656	-0.0831	0.0751	-0.06	0.173	-0.0085	-0.06	-0.082	-0.05	0.13	0.16	0.01	0.02	0.06	0.15	0.131	0.163	0.00561	-0.132	-0.0758	0.05	0.08	0.05
PLSCR5, LOC331000 > V2LMM_177730	0.009	0.0564	0.0148	-0.532	-0.0838	-0.293	-0.02	0.08	-0.26	-0.11	-0.1	0.0409	0.108	-0.405	-0.0473	-0.0704	-0.221	-0.0391	0.0154	-0.148	0.0707	-0.09	0.09	-0.14	-0.31	-0.06	0.04	0.12	0.0947	0.198	0.24	0.0123	0.0787	0.00551	0.12	0.11	-0.11
POU5F2 > V2LHS_45682	0.278	-0.224	-0.114	0.0426	0.216	-0.0133	-0.27	-0.06	-0.11	0.08	-0.29	0.244	-0.377	-0.154	-0.372	-0.15	-0.492	-0.605	-0.287	-0.427	-0.165	-0.361	-0.43	-0.16	0.07	-0.03	-0.62	0.2	-0.12	-0.184	-0.284	0.0455	-0.37	-0.682	-0.58	-0.49	-0.51
POU5F2 > V2LHS_45687	0.189	-0.146	0.064	-0.0241	0.11	0.0792	0.28	0.05	-0.02	-0.09	-0.556	0.0822	-0.0672	0.068	0.142	0.0699	-0.0783	0.142	-0.00749	-0.256	0.026	0.159	0.09	0.03	0.11	0.02	0.21	-0.54	-0.0692	-0.031	-0.0675	0.0389	-0.0273	-0.0271	0.19	0.3	-0.21
POU5F2 > V2LHS_45685	0.123	0.373	0.23	0.453	0.316	0.295	0.46	0.43	0.62	0.86	0.085	0.125	0.306	0.137	0.21	0.246	0.289	0.226	0.296	0.456	0.169	0.359	0.13	0.34	0.21	0.21	0.12	0.28	0.439	0.444	0.472	0.172	0.311	0.29	0.22	0.21	0.16
PPAP2B > V2LHS_24417	-0.0895	-0.092	-0.182	-0.00594	0.318	0.153	0.01	0.01	-0.08	-0.24	-0.489	0.243	-0.059	0.0797	-0.00619	-0.134	0.0618	0.148	-0.263	0.0595	-0.312	-0.039	-0.03	-0.33	-0.32	-0.09	0.08	0.72	0.0303	0.106	-0.0478	0.0159	0.303	-0.0191	0.1	0.24	0.26
PPAP2B > V2LHS_24419	0.149	-0.012	0.122	-0.193	0.0174	0.141	0.11	0.23	0.07	-0.01	0.0262	0.0998	0.135	-0.0861	-0.151	-0.0671	-0.0633	0.0253	0.0443	0.0275	0.217	0.255	0.02	0.12	0.18	-0.02	0.04	0.07	0.0939	0.319	0.165	0.0917	0.141	0.0495	0.12	-0.02	0.1
PPAP2B > V2LHS_24418	-0.00103	0.0694	-0.0155	-0.58	-0.336	-0.287	0.01	-0.25	-0.18	-0.35	0.0375	-0.011	0.128	-0.32	-0.179	-0.542	-0.0474	-0.0866	0.142	0.342	0.176	0.129	-0.09	0.14	-0.27	0.15	0.07	0.18	0.117	0.115	0.135	0.0746	0.117	0.197	0.17	0.53	0.04
PPP1R12A, Ppp1r12a, Ppp1r12a > V2LMM_170361	-0.1	-0.0299	-0.000262	-0.495	-0.49	-0.375	0.03	0.07	0.04	-0.11	-0.197	-0.253	-0.121	-0.302	-0.763	-0.115	-0.24	-0.444	-0.413	-0.356	-0.27	-0.396	-0.11	0.1	0.09	-0.14	0	-0.14	-0.0214	-0.0938	-0.17	-0.362	-0.333	-0.256	-0.26	-0.29	-0.29
PPP1R12A, Ppp1r12a, Ppp1r12a > V2LHS_152121	-0.114	-0.0215	-0.0123	-0.555	-0.499	-0.426	0.05	-0.03	0.03	-0.04	-0.192	-0.256	-0.104	-0.324	-0.798	-0.131	-0.224	-0.438	-0.389	-0.322	-0.242	-0.409	-0.11	0.12	0.11	-0.2	-0.03	-0.16	-0.0715	-0.124	-0.214	-0.354	-0.321	-0.275	-0.39	-0.26	-0.39
PPP1R12A > V2LHS_152123	-0.186	-0.208	-0.286	-0.515	0.113	-0.659	0.07	-0.51	-0.12	-0.29	-0.62	-0.231	-0.15	-0.0749	-0.359	-0.277	-0.684	-0.195	-0.676	-0.719	-0.562	0.029	-0.08	-0.08	-0.49	-0.29	-0.63	0.62	-0.0801	-0.134	-0.119	-0.624	-0.611	-0.638	-0.48	-0.43	-0.48
PPP1R12A, Ppp1r12a, Ppp1r12a > V2LMM_200816	0.294	-0.0513	0.039	-0.708	-0.444	-0.387	-0.1	-0.22	-0.13	-0.13	0.0399	0.0659	0.25	-0.107	-0.168	-0.589	0.144	0.168	0.233	0.297	0.157	0.171	0.1	0.24	0.18	0.19	0.14	0.26	0.218	0.364	0.331	0.119	0.216	0.253	0.15	0.17	0.1
PTEN, Pten > V2LHS_231477	0.4	-0.0336	-0.0168	0.232	-0.211	-0.069	0	0.53	0.02	-0.14	-0.0806	-0.347	0.0556	0.408	0.323	0.241	-0.0894	0.114	-0.629	-0.131	-0.311	-0.446	-0.63	0.21	-0.02	-0.1	-0.49	-0.14	-0.0718	-0.157	-0.0424	-0.439	0.0859	-0.122	0.16	-0.12	0.19
PTEN > V2LHS_92319	0.0339	0.018	0.137	-0.175	-0.0795	0.3	0.08	-0.08	0.1	0.08	-0.00767	-0.384	-0.147	-0.113	0.353	0.212	-0.0387	0.068	-0.00871	0.513	0.0563	0.0548	0	-0.09	-0.11	0.07	-0.09	0.02	0.115	-0.0708	-0.0702	0.000992	0.0555	0.0751	0.01	0.02	0.34
PTEN, Pten, Herc1 > V2LHS_265808	0.0686	0.0807	0.0565	-0.264	-0.089	-0.0619	-0.03	-0.12	-0.12	-0.05	0.0016	0.00946	0.0107	-0.0666	-0.0629	-0.223	-0.00908	-0.0115	0.0338	0.199	-0.24	0.218	0.05	0.06	-0.19	0	-0.03	0.12	0.199	0.102	0.0985	0.132	0.0451	0.0933	0.11	0.29	0.19
PTEN, Pten > V2LHS_228508	0.246	0.127	0.322	-0.375	-0.333	-0.304	0.05	0.04	0	-0.05	0.0524	0.132	0.224	-0.138	0.177	-0.246	0.169	0.123	0.179	0.294	0.308	0.138	0.06	0.22	0.01	0.19	0.09	0.2	0.338	0.179	0.277	0.132	0.2	0.226	0.17	0.08	0.17
PTEN > V2LHS_92314	0.148	0.168	0.231	-0.572	-0.315	-0.337	-0.07	-0.23	-0.13	0.05	0.0699	0.123	0.186	-0.0527	0.00615	-0.356	0.12	0.145	0.141	0.234	0.123	0.0775	0.08	0.28	-0.06	0.14	0.13	0.24	0.309	0.292	0.313	0.141	0.226	0.29	0.2	0.41	0.2
PTEN, PTENP1, LOC731292, Pten > V2LHS_192536	-0.0791	-0.255	-0.201	-0.122	-0.421	0.139	-0.02	-0.05	0.14	-0.03	0.106	-0.164	-0.11	0.305	0.0989	0.13	0.0184	-0.481	-0.382	-0.56	-0.147	-0.257	0.16	0.2	0.18	0.34	0.09	-0.18	-0.0903	-0.0225	0.0348	-0.0888	0.0156	0.146	-0.03	0.24	0.18
PTEN > V2LHS_119551	0.0384	-0.107	-0.0856	-0.224	-0.105	0.0692	0.04	-0.14	0.04	0.15	-0.0926	0.0234	0.103	0.076	0.0922	-0.171	-0.109	-0.219	0.0433	0.0865	0.0441	0.125	-0.12	0.06	0.13	0.13	-0.09	0.39	0.0418	0.00771	0.0509	0.178	0.114	-0.019	0.15	-0.09	0.14
PTEN > V2LHS_92317	0.00615	-0.0872	-0.0543	-0.326	-0.0746	-0.191	0	0.24	-0.24	-0.08	-0.295	-0.0579	-0.0342	0.273	0.142	0.172	0.0488	-0.0103	0.019	-0.313	-0.1	-0.112	0.07	0.02	-0.07	-0.02	-0.24	0.02	0.113	0.0341	0.119	0.00294	-0.0856	0.156	-0.02	0.01	0.05
PTPRD > V2LHS_170972	0.00299	-0.0582	-0.00842	0.0985	0.00915	-0.311	0.13	0.2	0	0.05	-0.148	-0.26	-0.14	0.0258	0.025	9.35e-05	0.0689	0.00484	-0.0224	0.0345	-0.074	0.114	0	-0.32	0.11	-0.2	-0.17	0.2	-0.0447	-0.0265	-0.0397	0.0965	0.0768	0.0122	0.21	-0.32	0.16
PTPRD > V2LHS_170976	-0.016	0.0197	0.0386	0.103	0.0884	0.00729	0.06	0.1	-0.16	0	-0.0208	0.0609	0.132	-0.112	-0.0231	-0.00519	-0.0117	0.0285	0.113	0.32	0.171	-0.034	-0.08	0.21	0.04	0.08	0.22	-0.15	0.0127	0.0459	0.105	0.0919	0.0486	-0.0335	0.15	0.17	0.03
PTPRD, Ptprd, RGD1561090_predicted > V2LHS_221647	0.207	0.134	0.103	-0.0658	-0.0657	-0.37	0.08	-0.09	-0.01	0.16	0.0393	0.0801	0.144	0.0797	-0.0208	-0.337	0.129	0.0575	0.161	0.151	0.166	0.0539	0.04	0.05	-0.05	0.09	0.02	0.15	0.127	0.0173	0.213	0.0826	0.122	0.0994	0.09	0.07	0.06
PTPRD > V2LHS_170974	0.16	0.047	0.171	0.0234	0.11	0.00404	-0.15	-0.1	0	0.03	-0.0636	0.000211	0.088	0.116	-0.091	0.152	-0.0804	0.106	0.168	0.183	0.386	0.0753	0.17	-0.15	0.01	-0.05	0.05	0.11	0.0683	0.016	0.0907	0.0423	0.0971	0.05	-0.02	-0.14	0.11
PXMP3, RGD1305721_predicted > V2LHS_92338	-0.0588	0.0476	0.0571	0.0253	-0.36	-0.000578	-0.34	0.12	0.02	-0.08	0.0876	0.169	-0.0236	-0.0685	0.0416	0.00671	-0.0488	0.161	0.0947	-0.0395	-0.194	-0.157	0.09	-0.2	-0.3	-0.07	-0.26	0.07	0.0362	-0.0147	0.0245	0.082	-0.0133	0.00488	-0.29	-0.16	-0.27
PXMP3 > V2LHS_268732	0.185	0.382	0.275	0.355	0.117	0.258	0.51	0.2	0.61	0.68	0.0373	0.1	0.28	0.36	0.418	0.11	0.162	0.185	0.236	0.313	0.105	0.265	0.12	0.25	0.18	0.19	0.18	0.24	0.441	0.464	0.482	0.158	0.254	0.267	0.23	0.29	0.21
PXMP3 > V2LHS_232465	0.0242	-0.0217	-0.0318	0.0512	0.0141	0.151	0.05	0.06	-0.16	-0.03	0.072	0.0678	0.0886	0.0426	0.0827	0.0732	0.131	0.1	0.0584	-0.0275	-0.091	0.112	-0.32	-0.08	-0.04	0.05	0.13	-0.03	0.224	0.0477	0.0908	-0.0116	0.0234	-0.089	0.14	0.17	0.03
PXMP3 > V2LHS_92341	0.0435	0.0628	0.0358	-0.378	-0.499	-0.416	-0.03	-0.12	-0.27	-0.17	-0.0167	0.0196	0.0604	-0.216	-0.336	-0.292	-0.0312	-0.0228	0.00235	0.201	0.04	0.182	0.06	0.21	-0.11	0.21	0.02	0.21	0.0901	0.0389	0.159	0.0653	0.118	0.0784	0.24	0	0.11
RANBP2, RGPD5, RGPD1, RGPD7, RGPD8, RGPD6, RGPD2, LOC100133510 > V2LHS_19096	0.202	0.0561	0.119	-0.0584	0.0997	-0.337	0.15	-0.01	-0.09	-0.05	0.0287	0.151	0.173	0.182	0.118	-0.195	0.209	0.105	0.246	0.276	0.179	0.17	0.12	0.08	-0.08	0.19	0.09	0.16	0.225	0.197	0.249	0.184	0.148	0.169	0.23	0.12	0.03
RB1 > V2LHS_130606	-0.353	-0.00733	-0.0578	-0.126	0.167	0.219	0.05	-0.03	-0.16	-0.16	0.00708	-0.0158	0.0661	0.0949	-0.237	0.0724	-0.0854	0.211	0.0521	-0.0095	-0.316	0.001	-0.3	-0.15	-0.37	-0.09	0.07	0.21	-0.0874	-0.12	-0.0336	0.188	-0.386	-0.343	0.08	-0.05	-0.15
RB1 > V2LHS_130611	-0.0469	-0.153	-0.0212	0.155	-0.158	0.279	0.01	0.12	0	-0.02	0.018	0.0673	-0.0405	0.189	0.239	0.155	0.131	0.135	0.133	0.137	0.172	0.111	-0.09	0.13	0.21	-0.22	0.19	-0.09	-0.0518	-0.107	-0.0365	0.0604	0.104	0.00756	-0.24	-0.1	-0.17
RB1 > V2LHS_262671	0.0699	0.00429	0.152	-0.0634	-0.103	0.171	-0.37	0.14	0.05	0.44	-0.1	0.189	0.147	0.156	0.119	-0.037	-0.495	0.136	-0.011	-0.14	-0.04	-0.129	-0.13	-0.09	0.08	0.45	0.18	0	0.0575	0.0878	0.0795	-0.161	-0.315	-0.0182	0.1	0.24	-0.24
RB1 > V2LHS_130609	0.38	0.00576	0.2	-0.759	0.169	0.0682	0.07	0.17	-0.13	-0.04	0.0412	0.104	0.138	0.101	-0.0383	-0.389	0.182	0.274	0.228	0.189	0.326	0.326	0.04	0.24	0.16	0.09	0.12	0.16	0.203	0.291	0.242	0.131	0.129	0.222	0.34	0.23	0.15
RB1 > V2LHS_139	-0.115	0.0255	0.0657	0.241	0.0709	-0.0458	-0.14	0.01	0.01	0.1	-0.222	0.138	-0.115	0.0363	0.214	-0.0639	0.0167	0.0225	0.157	-0.0365	0.0829	0.018	0.23	0.16	0.22	-0.15	-0.44	0.3	0.165	0.115	0.246	0.107	-0.0261	0.177	0.1	0.33	0.01
RECK > V2LHS_66982	-0.158	-0.106	-0.11	-0.0526	-0.467	-0.0781	-0.11	-0.08	-0.02	0.14	0.0782	-0.0679	0.0539	-0.0792	-0.0562	-0.0657	-0.0815	-0.238	-0.105	0.0215	-0.024	-0.072	0.03	-0.12	-0.01	-0.01	0.02	-0.05	0.018	-0.0534	-0.0675	0.1	0.0465	-0.111	-0.03	0.17	0.03
RECK > V2LHS_66986	-0.27	-0.161	-0.181	0.0781	-0.214	-0.162	0.06	-0.07	-0.01	-0.06	-0.061	-0.235	0.0692	-0.0479	-0.106	0.00345	-0.231	-0.357	-0.136	-0.276	-0.04	-0.06	-0.14	-0.3	-0.18	-0.12	-0.1	-0.28	-0.034	-0.133	-0.0843	0.105	0.0365	-0.147	-0.12	0.16	-0.26
RECK > V2LHS_66985	-0.00656	-0.121	-0.112	-0.433	-0.507	-0.905	0.09	-0.14	-0.15	0.26	0.217	-0.659	-0.182	-0.0244	0.0231	-0.228	-0.386	-0.00562	-0.137	-0.125	0.0529	0.0473	-0.02	-0.65	-0.34	-0.45	-0.84	-0.68	0.0158	0.0471	0.291	-0.374	0.086	-0.031	-0.48	-0.39	-0.4
RECK > V2LHS_67019	-0.0263	-0.0589	0.138	0.0155	-0.397	-0.359	-0.04	-0.04	0.09	-0.08	0.109	-0.126	-0.274	-0.351	0.134	-0.0691	0.00335	-0.134	-0.232	-0.446	-0.101	0.196	-0.13	0.1	-0.07	-0.3	0.29	0.15	-0.132	0.0143	-0.0607	0.116	-0.206	-0.0683	0.06	-0.22	-0.27
RECK, Reck_predicted > V2LHS_66984	0.0662	0.0713	0.132	0.211	0.31	0.204	-0.07	-0.02	-0.04	0.14	0.0826	0.0154	0.135	0.045	0.0552	0.161	0.194	0.0515	0.0662	0.329	0.107	0.176	0.16	0.07	0.34	0.1	0.23	-0.09	0.0919	0.111	0.039	0.101	-0.0693	0.0746	0.02	-0.06	-0.26
RGP1 > V2LHS_230811	0.00481	0.041	-0.00153	0.19	0.313	0.375	0.03	-0.05	0.16	0.07	-0.055	-0.19	0.0443	-0.00716	0.27	0.285	-0.22	-0.461	0.00396	-0.0605	-0.263	-0.296	-0.09	-0.13	-0.06	0.06	-0.12	-0.11	-0.155	-0.0671	-0.0557	-0.181	-0.417	-0.327	-0.01	0.1	0.17
RGP1 > V2LHS_95371	-0.151	-0.0838	0.0141	-0.0407	0.0232	-0.0759	-0.04	-0.18	-0.13	-0.07	-0.014	-0.134	-0.207	0.0378	-0.401	-0.168	-0.147	-0.296	-0.138	-0.298	-0.416	-0.382	-0.01	-0.12	-0.04	-0.02	-0.41	-0.21	-0.0517	-0.137	-0.0821	-0.163	-0.225	-0.269	-0.64	-0.38	0.05
RGS6 > V2LHS_243097	-0.277	-0.217	-0.203	-0.0157	-0.0568	-0.0605	-0.06	0.02	-0.12	-0.05	-0.196	-0.142	-0.329	-0.213	0.125	-0.165	-0.0605	-0.163	-0.13	-0.256	-0.274	-0.293	-0.19	-0.32	-0.22	-0.5	-0.28	-0.28	-0.285	-0.118	-0.193	-0.207	-0.206	-0.364	-0.48	-0.4	-0.48
RGS6 > V2LHS_241896	0.202	-0.0563	0.177	0.0422	-0.279	-0.144	0.19	0.09	0.09	0.01	0.103	-0.0307	0.0296	-0.0151	-0.0873	-0.252	-0.247	-0.027	-0.135	0.0565	-0.059	-0.078	0.06	-0.08	-0.06	0.37	0.14	0.17	0.141	0.222	0.177	-0.0407	0.0788	0.118	0.12	0.26	-0.03
RNF38, Rnf38 > V2LHS_98511	-0.111	-0.201	-0.293	-0.0436	0.317	-0.00781	0.14	-0.16	0.04	-0.05	-0.0678	-0.085	0.151	0.238	-0.33	0.0629	-0.0492	-0.0704	-0.113	-0.127	0.0369	-0.014	0	-0.23	0.04	-0.34	-0.03	-0.12	-0.222	-0.009	-0.108	-0.113	0.0793	0.0244	0.16	-0.3	0.21
RNF38, Rnf38 > V2LHS_233622	-0.203	-0.0237	-0.061	-0.304	-0.194	-0.00603	0.07	0.19	-0.05	-0.33	-0.249	-0.254	-0.21	0.135	0.197	0.132	-0.0856	-0.028	-0.207	-0.717	-0.018	0.0599	-0.03	-0.68	0.09	-0.42	-0.34	-0.01	-0.165	-0.148	-0.17	-0.129	-0.0597	-0.343	-0.36	-0.24	-0.31
RNF38 > V2LHS_254776	-0.0949	-0.11	-0.076	0.203	0.278	0.109	0.07	-0.12	0.03	-0.12	-0.113	0.0253	-0.077	-0.117	-0.0593	-0.035	-0.0817	0.0157	-0.0346	0.285	0.27	-0.225	-0.02	-0.13	0.07	-0.15	0.29	0.01	-0.109	-0.175	-0.201	-0.505	-0.0559	-0.292	-0.28	-0.2	-0.24
RNF38, Rnf38, Rnf38 > V2LHS_98512	-0.159	-0.197	-0.0465	-0.0301	0.0177	-0.018	0.01	-0.11	-0.44	-0.04	-0.247	-0.442	-0.219	-0.123	-0.203	0.0397	0.0231	-0.0997	-0.0689	-0.506	-0.175	0.0465	-0.22	-0.15	-0.23	-0.14	0.63	-0.17	0.0125	-0.111	0.0613	-0.328	-0.176	-0.202	-0.37	-0.15	-0.34
RNF38 > V2LHS_98513	0.158	0.169	0.221	0.147	0.0923	-0.124	-0.11	-0.07	0.12	0.23	0.205	0.0146	0.163	0.194	0.137	0.104	0.141	0.203	0.151	0.221	0.0562	0.126	-0.04	0.06	-0.13	0.32	0.12	0.24	0.152	0.125	0.183	0.0382	0.159	0.0633	-0.23	0.02	0.09
ROBO1, LOC642132, Robo1, Robo1, LOC683548 > V2LHS_32195	0.111	-0.0486	-0.0217	-0.111	0.14	0.0127	0.01	-0.09	-0.05	-0.22	-0.165	-0.21	0.0266	0.0357	-0.0805	-0.0296	-0.0812	-0.0135	-0.0983	-0.103	0.008	0.0311	-0.02	-0.1	0.04	0.03	-0.11	-0.4	-0.0322	-0.102	-0.122	-0.0468	-0.0924	-0.153	-0.44	-0.08	-0.33
ROBO1, LOC642132, Robo1, LOC683548 > V2LHS_32196	-0.00194	-0.173	0.105	0.0819	-0.436	-0.229	-0.14	0.18	0.07	0.01	0.0734	0.116	0.0733	-0.0925	-0.0197	0.000263	-0.0734	-0.2	-0.0266	-0.363	0.013	0.0893	-0.08	0.02	0.24	-0.37	0.12	0.03	0.095	-0.0123	-0.0105	-0.0933	-0.121	0.0509	-0.18	0.08	-0.24
ROBO1, LOC642132 > V2LHS_32197	0.0102	-0.108	-0.0116	0.235	0.231	-0.11	-0.23	0.25	0.1	-0.03	-0.3	-0.00764	0.00496	-0.165	0.228	0.225	0.00777	0.0384	0.153	-0.0995	0.672	-0.229	0.22	0.25	-0.24	0.25	-0.11	0.6	-0.0398	-0.034	0.022	0.0148	-0.315	0.104	-0.47	0.17	-0.3
RPS16, LOC729903 > V2LHS_93811	-0.035	-0.115	-0.197	-0.118	-0.332	-0.153	-0.07	0.1	0	0.01	-0.0284	0.0649	-0.141	0.242	-0.0824	0.0454	-0.318	-0.119	-0.287	-0.297	0.556	-0.336	-0.1	-0.06	0.07	-0.12	0.01	-0.15	-0.0808	-0.168	-0.122	-0.15	-0.336	-0.201	-0.54	-0.29	-0.34
RRM1 > V2LHS_93880	-0.0228	-0.225	0.00874	-0.000318	0.0102	-0.859	-0.31	0.07	0.09	0.01	-0.123	-0.496	-0.0264	-0.24	0.124	0.152	-0.0424	-0.551	-0.127	-0.691	-0.436	0.246	-0.25	-0.54	-0.35	-0.17	0.18	0.36	-0.138	-0.106	0.0033	-0.353	-0.0963	-0.554	-0.7	-0.54	-0.38
RRM1 > V2LHS_93885	0.0688	0.00293	0.0848	-0.696	-0.543	-0.204	-0.04	-0.17	0.07	-0.11	-0.173	-0.23	-0.173	-0.128	-0.372	-0.298	-0.537	-0.494	-0.444	-0.302	-0.397	-0.058	0.07	0.01	0.09	0.09	0.17	0.06	-0.203	-0.275	-0.14	-0.307	-0.333	-0.319	0	-0.18	-0.29
RRM1 > V2LHS_93881	0.205	0.246	0.317	0.0854	0.152	0.0605	0.55	-0.04	0.19	0.04	0.148	0.131	0.156	0.213	0.325	0.0542	-0.107	0.159	0.136	0.368	0.51	-0.083	0.29	0.1	-0.16	0.24	0.12	0.36	0.257	0.0991	0.331	0.186	0.12	0.291	0.14	0.31	0.04
RRM1 > V2LHS_93884	0.119	0.198	0.304	-0.0811	-0.0664	-0.865	0.15	0.22	0.18	-0.04	0.229	0.09	-0.00182	0.0313	0.0426	-0.0051	-0.191	-0.0981	-0.121	0.0685	-0.126	-0.06	0.22	0.22	0.3	0.06	0.03	0.18	0.265	0.174	0.237	-0.0939	0.0229	-0.182	-0.38	-0.01	-0.37
SALL1 > V2LHS_240496	-0.184	-0.217	-0.277	-0.0357	-0.142	-0.255	0.07	0.1	-0.03	-0.04	-0.0836	-0.227	-0.105	-0.0769	-0.281	-0.145	-0.479	-0.331	0.22	-0.435	0.13	-0.229	0.08	0.05	0.3	-0.32	-0.09	-0.17	-0.114	-0.122	-0.123	-0.209	-0.152	-0.296	0.05	-0.33	0.2
SAMD4B > V2LHS_191282	-0.0345	-0.225	-0.21	0.26	-0.71	0.31	-0.16	0.06	-0.27	0.01	-0.21	-0.173	0.00886	0.125	-0.0552	-0.119	0.123	-0.0405	0.00185	0.0215	-0.431	0.336	-0.5	-0.46	0.22	-0.61	0.31	-0.06	-0.125	-0.064	0.24	-0.226	0.015	-0.272	0.01	0.18	0.23
SAMD4B > V2LHS_155306	-0.294	-0.0859	0.00248	0.000761	-0.157	0.0894	-0.04	-0.26	-0.19	0.05	-0.217	-0.0634	-0.134	0.065	0.013	-0.306	-0.324	-0.129	-0.317	-0.0385	-0.107	0.138	-0.14	-0.04	-0.02	-0.11	-0.18	0	-0.144	-0.162	-0.216	-0.112	-0.186	-0.399	-0.5	-0.35	-0.31
SAMD4B, Samd4b, Samd4b > V2LHS_284439	-0.131	-0.0844	0.0981	-0.0518	-0.273	-0.362	-0.09	-0.08	-0.18	-0.2	-0.064	-0.203	-0.157	-0.594	-0.186	-0.117	-0.401	-0.231	-0.252	-0.0225	-0.225	-0.131	0.08	-0.03	0.09	0.14	-0.07	0.1	-0.0955	-0.138	-0.0927	-0.141	-0.122	-0.000556	-0.12	0	-0.04
SAMD4B, Samd4b, Samd4b > V2LHS_283518	0.204	0.473	0.387	0.675	0.206	0.248	0.75	0.21	0.54	0.62	0.0432	0.0629	0.28	0.412	0.508	0.244	0.248	0.222	0.31	0.415	0.192	0.323	0.15	0.26	0.17	0.2	0.18	0.26	0.362	0.523	0.545	0.206	0.33	0.376	0.18	0.3	0.24
SAMD4B > V2LHS_155309	0.112	0.1	0.0132	-0.356	-0.512	-0.638	-0.22	-0.18	-0.04	-0.15	-0.14	-0.176	0.0456	-0.234	-0.485	-0.293	-0.506	0.0157	-0.239	-0.431	-0.044	0.001	0.04	0.09	0.21	0.31	-0.03	0.08	0.214	-0.0676	0.187	-0.351	-0.22	-0.369	-0.15	-0.02	0.15
SELV > V2LHS_85539	-0.0949	-0.121	-0.237	0.195	0.115	0.533	-0.24	-0.09	0.18	0.25	0.104	0.0376	0.00339	0.223	0.265	0.222	0.099	-0.178	0.00314	0.106	-0.017	0.0671	0.03	-0.43	0.25	-0.83	0.05	-0.06	-0.0326	-0.0421	-0.0785	0.156	0.0609	0.054	-0.04	-0.08	0.29
SELV > V2LHS_85536	0.133	0.327	0.201	0.215	0.0917	0.326	0.62	-0.01	0.15	0.12	0.0232	0.127	0.187	0.129	0.232	0.0838	0.222	0.138	0.187	0.173	-0.003	0.208	0.2	0.24	0.04	0.15	0.35	-0.11	0.192	0.195	0.239	0.258	0.28	0.0487	0.16	0.44	0.14
SGCZ > V2LHS_64134	-0.011	-0.101	-0.0621	-0.0563	-0.0119	0.16	-0.2	-0.13	-0.02	0	0.0723	-0.0405	-0.11	0.0347	0.0309	0.164	0.0886	0.292	0.0703	-0.312	0.0644	-0.054	0.21	-0.29	-0.08	-0.3	-0.22	0.13	0.0235	-0.0398	-0.00109	-0.26	0.039	0.029	0	-0.16	0.14
SGCZ, Sgcz > V2LHS_64171	0.051	0.124	0.00326	-0.27	-0.076	-0.273	0.09	0.01	0.07	0.28	-0.085	-0.000311	0.00634	-0.164	0.00014	-0.127	0.0362	-0.211	0.0144	0.227	-0.058	0.17	0.01	0.14	0	0.06	-0.01	0.21	0.000972	0.139	0.191	0.107	0.0906	0.116	0.17	0.11	0.33
SGCZ, Sgcz, Sgcz_predicted > V2LHS_64136	0.0661	-0.0155	-0.0959	-0.232	-0.219	-0.34	-0.08	0	-0.14	-0.09	-0.0377	0.00823	0.03	-0.248	-0.28	-0.328	0.0191	0.0757	-0.00715	-0.111	0.157	-0.141	0.02	-0.01	0.14	0.03	-0.12	0.05	0.128	0.207	0.133	-0.049	0.0278	-0.0132	0.05	0.11	0.04
SIT1 > V2LHS_198172	-0.0394	-0.105	0.00742	0.0267	-0.634	0.0317	0.01	-0.15	-0.01	-0.4	0.114	-0.165	-0.0962	-0.0332	0.0663	-0.278	-0.0276	0.158	-0.206	-0.136	-0.021	0.0641	0.25	-0.27	-0.43	0.12	-0.82	0.05	-0.122	-0.127	-0.0901	-0.143	-0.385	-0.217	-0.35	-0.36	-0.05
SLC6A20 > V2LHS_45847	-0.0156	-0.0193	-0.0647	-0.043	0.0556	-0.00623	0.05	-0.09	-0.17	0.27	0.0116	-0.124	-0.0551	-0.21	-0.307	-0.215	-0.353	0.0441	-0.339	-0.157	0.539	-0.285	-0.05	-0.17	0.04	-0.11	-0.58	-0.26	-0.127	0.019	-0.0788	0.0162	-0.455	-0.129	-0.25	-0.12	-0.23
SLC6A20 > V2LHS_45844	0.0447	-0.061	-0.00825	0.0828	-0.622	-0.184	0.03	0	0.05	0.03	-0.329	-0.148	-0.0831	-0.284	0.0347	0.0564	-0.248	-0.152	-0.117	-0.292	-0.329	-0.138	0.07	-0.19	-0.12	-0.23	-0.09	-0.27	-0.0488	-0.0802	-0.116	-0.0513	-0.207	-0.0896	-0.29	-0.02	-0.31
SLC6A20 > V2LHS_45843	-0.0707	-0.0822	0.0986	0.166	-0.153	0.0761	-0.08	0.14	0.15	0.05	-0.161	-0.145	-0.00481	-0.0202	-0.0574	-0.0884	0.0685	0.118	-0.115	-0.136	-0.005	-0.068	0.01	-0.11	0.12	-0.14	0.06	0.17	0.0163	-0.0396	-0.0202	-0.044	0.0547	-0.0547	0.07	-0.01	-0.2
SMAD2 > V2LHS_197144	-0.0754	0.0428	-0.222	0.0486	-0.138	0.0405	0.06	0.22	0	0.29	0.0819	0.00458	-0.36	0.361	0.198	0.0368	0.019	0.0609	0.0354	0.121	0.023	0.137	0.1	-0.02	0.33	-0.48	-0.09	-0.15	0.0365	-0.0739	0.00506	-0.00401	-0.136	-0.179	0.05	-0.21	-0.02
SMAD2 > V2LHS_250743	-0.0324	0.0466	0.0587	0.00333	0.181	0.165	0.05	0.05	-0.02	0.04	0.034	-0.0645	-0.128	0.162	0.109	0.104	-0.0969	-0.1	-0.0747	-0.402	-0.197	-0.224	-0.35	-0.01	0.13	0.16	-0.3	0.36	-0.116	-0.143	-0.15	0.078	-0.139	-0.277	-0.07	-0.18	0
SMAD2 > V2LHS_206703	0.119	0.0508	0.0144	-0.064	0.197	-0.0155	0.39	0.31	0.12	-0.05	0.104	0.147	-0.309	0.0675	0.21	-0.104	0.0661	-0.206	-0.367	0.105	0.109	0.283	0.09	0.34	0.15	0.21	-0.3	-0.42	-0.0667	-0.0913	0.00718	-0.0447	0.046	-0.0582	0	-0.2	-0.2
SMAD2, Smad2, Smad2 > V2LHS_251359	0.0679	0.0587	0.0381	-0.303	0.0232	0.0363	0.11	0.03	0.06	-0.1	-0.126	-0.0423	-0.133	-0.0753	-0.174	-0.0131	-0.219	0.171	-0.292	-0.33	-0.032	-0.069	-0.18	-0.09	0.24	0.01	-0.42	0.1	0.0364	0.197	0.0906	-0.574	-0.0654	0.0275	0.05	-0.26	-0.12
SMAD2 > V2LHS_216709	-0.00662	0.0378	0.0788	0.0324	0.0525	-0.0491	-0.17	-0.21	-0.09	0.05	0.0138	0.0206	-0.0665	-0.000938	-0.0474	0.0373	-0.0363	-0.0651	0.0152	-0.177	0.039	-0.075	-0.3	-0.02	0.1	0.03	-0.15	0.41	-0.0373	-0.0637	-0.0252	0.128	0.00947	-0.0323	0.16	0.08	-0.08
SMAD3 > V2LHS_215032	0.0696	-0.066	-0.0768	-0.0491	-0.0689	0.012	-0.07	-0.1	-0.24	-0.26	-0.0384	-0.037	-0.27	-0.0583	-0.26	-0.00761	-0.0458	-0.0238	0.0318	-0.0905	-0.235	-0.239	-0.33	-0.11	-0.1	0.69	0.11	-0.15	-0.0214	-0.0334	-0.000682	-0.136	-0.0485	-0.139	-0.19	0.08	-0.12
SMAD4, Smad4, LOC100048076 > V2LHS_37195	0.00103	-0.0612	0.116	0.157	0.28	0.245	-0.12	0.3	0.13	0.04	0.06	-0.0962	0.0651	0.151	0.107	0.13	0.104	0.16	0.044	0.247	-0.077	-0.046	0.13	0.02	0.06	0.09	0.22	0.57	0.00516	-0.0197	-0.0491	0.379	0.32	0.284	0.04	0.13	-0.61
SMAD4 > V2LHS_37198	-0.0327	0.106	0.22	0.0717	0.092	-0.387	0.08	-0.18	-0.04	0.05	-0.13	0.0501	0.0342	0.00525	0.131	0.328	0.121	0.248	0.28	-0.263	-0.249	0.0674	0.2	0.1	0.15	0.06	0.1	0.1	-0.0143	-0.000192	0.0772	0.314	0.25	0.346	0.08	0.16	-0.12
SMAD4, Smad4, LOC100048076, Smad4 > V2LHS_37196	0.11	0.128	0.11	-0.465	-0.158	-0.226	-0.1	-0.04	-0.13	-0.03	0.0552	0.0691	0.14	-0.0733	-0.00537	-0.206	0.134	0.156	0.204	0.281	0.0981	0.168	0.09	0.23	0.21	0.1	0.17	0.23	0.148	0.159	0.284	0.14	0.25	0.229	0.21	0.03	0.17
SMAD4 > V2LHS_37199	0.148	0.134	0.0415	0.381	0.426	0.467	0.08	0.01	0.05	-0.06	-0.102	0.19	0.0963	0.225	0.119	0.12	0.173	0.307	0.307	0.277	-0.027	-0.144	0	0.07	0	0.27	0.33	-0.06	0.134	0.101	0.063	0.229	0.292	0.273	-0.09	-0.14	-0.26
SMAP1 > V2LHS_259750	0.00802	0.114	0.0426	-0.108	0.0486	0.00337	0.01	-0.2	-0.06	0.2	0.035	-0.396	-0.0486	-0.13	-0.0827	-0.04	-0.0957	-0.0217	-0.163	0.0755	-0.235	0.0763	-0.1	-0.26	-0.26	0.81	-0.34	0.05	0.02	-0.0103	-0.119	-0.0501	-0.0483	-0.252	-0.27	-0.33	0.01
SMAP1 > V2LHS_259330	0.139	-0.0801	0.0902	-0.0377	0.108	-0.229	0.05	-0.09	0.11	-0.22	-0.0116	0.114	-0.0587	0.094	-0.123	0.0707	0.102	0.00617	0.116	-0.239	-0.062	0.203	-0.17	0.03	-0.4	0.36	0.12	-0.1	0.0505	0.0105	-0.032	0.0208	-0.029	-0.129	-0.15	-0.04	-0.13
SMAP1, Smap1, LOC100046746, LOC684800 > V2LHS_73428	0.0381	0.144	0.155	-0.687	-0.424	-0.637	0.03	-0.04	-0.1	-0.17	-0.0595	0.0499	0.129	-0.17	-0.145	-0.483	0.0731	0.0949	0.145	0.32	0.114	0.164	0.03	0.19	0.06	0.22	0.1	0.27	0.159	0.121	0.226	0.0728	0.161	0.226	0.19	0.33	0.35
SMAP1 > V2LHS_73425	0.0434	-0.00349	0.092	0.00692	0.0648	0.0381	0.04	0.19	-0.29	0.21	-0.0975	0.185	-0.127	-0.0201	0.12	0.126	-0.162	-0.0166	0.0189	0.0225	0.118	0.168	0.05	-0.13	0.29	-0.24	0.08	-0.06	0.0231	-0.0948	-0.0585	0.135	0.00831	0.0693	0.03	0.11	-0.12
SMURF1 > V2LHS_229724	0.0149	0.0371	-0.112	-0.0368	-0.101	-0.0367	-0.19	-0.05	-0.12	-0.18	-0.115	0.369	-0.126	0.218	-0.349	-0.0781	-0.0104	-0.0883	-0.1	-0.292	-0.109	0.0501	0.55	-0.14	-0.32	-0.25	-0.53	0.31	-0.147	-0.161	-0.0662	-0.278	-0.365	-0.385	-0.01	-0.25	-0.28
SMURF1 > V2LHS_202678	-0.242	-0.217	-0.117	-0.0836	0.157	-0.238	-0.09	-0.24	-0.14	0	-0.594	0.2	-0.582	-0.124	-0.136	-0.0418	-0.626	-0.0796	-0.342	-0.283	-0.756	-0.4	-0.22	-0.11	-0.19	0	-0.9	-0.6	-0.218	-0.174	-0.139	-0.295	-0.13	-0.568	-0.61	-0.3	-0.25
SMURF1 > V2LHS_203332	0.0306	-0.000668	-0.0423	0.203	0.215	0.069	-0.02	0.07	0.08	0.12	0.259	0.0727	-0.0995	0.232	0.277	0.163	0.018	-0.182	-0.03	-0.0005	-0.204	0.158	0.06	0.23	0.24	0.04	-0.23	-0.02	-0.0223	-0.0976	-0.134	-0.0514	-0.0608	0.213	-0.08	-0.26	-0.17
SMURF1, Smurf1, RGD1309707_predicted, LOC690516 > V2LHS_201741	-0.0522	0.12	-0.0641	0.00913	0.055	0.152	0.08	-0.22	0.14	0	0.0589	0.00839	-0.0981	0.000778	-0.236	-0.172	0.0872	0.0661	0.0621	0.21	0.266	0.198	-0.23	0	0.24	-0.33	-0.15	-0.04	-0.0711	0.0247	0.0105	-0.0965	-0.0962	-0.193	-0.26	-0.23	-0.12
SMYD3 > V2LHS_98292	0.0379	-0.0613	-0.00886	-0.095	-0.253	-0.0341	-0.06	-0.25	0.02	-0.04	0.0368	0.162	-0.0354	-0.065	-0.0806	-0.157	-0.189	-0.355	0.0168	-0.153	0.043	0.102	-0.15	0.07	0.19	0.09	-0.03	-0.06	0.0628	-0.0581	-0.0778	0.0203	0.00899	-0.0716	-0.11	-0.22	-0.15
SNCAIP > V2LHS_246779	-0.368	-0.106	-0.199	-0.255	-0.0961	-0.104	0.08	0	0	0.13	0.0142	-0.0779	-0.454	0.0652	-0.146	0.111	0.128	-0.257	-0.0231	-0.0655	-0.063	-0.086	0	-0.35	-0.2	-0.1	-0.23	-0.59	-0.0912	-0.0917	-0.187	0.2	0.134	-0.0418	-0.26	-0.21	0.3
SNCAIP > V2LHS_68949	-0.134	0.029	-0.0901	0.0563	-0.338	-0.0503	-0.02	-0.37	0.04	0.04	-0.423	-0.234	-0.188	0.0406	-0.183	-0.218	-0.148	-0.0344	-0.3	-0.176	0.136	-0.034	-0.21	-0.27	-0.1	0.04	-0.69	-0.28	-0.204	-0.0872	-0.031	-0.218	-0.293	-0.306	-0.34	-0.33	-0.4
SNCAIP > V2LHS_68952	0.00714	0.135	0.171	0.356	0.215	-0.00156	0.77	0.01	0.06	0.18	0.0697	0.0661	0.0897	-0.19	0.116	0.133	0.059	0.0659	0.169	0.181	-0.005	0.162	-0.14	-0.1	0.15	0.12	-0.23	-0.04	0.0679	0.132	0.0854	-0.0989	0.188	0.193	0.16	0.25	0.33
SNCAIP > V2LHS_68948	0.245	0.152	0.262	0.243	-0.226	0.0269	0.61	0.26	0.07	0.09	0.161	0.112	0.205	0.215	0.208	0.0272	0.0694	0.228	0.0692	0.209	0.101	0.157	0.04	0.25	0.02	0.09	0.09	0.31	0.126	0.12	0.158	0.245	0.21	0.264	0.12	0.3	0.19
SNX1 > V2LHS_153303	-0.0266	0.0869	0.0763	-0.269	-0.0129	-0.181	0	0.04	0.1	0.15	0.00299	-0.175	-0.298	-0.456	0.0944	-0.21	-0.0905	-0.416	0.158	-0.0885	0.108	0.0733	-0.3	-0.05	-0.47	-0.47	0.1	0.07	0.107	0.0877	0.124	-0.162	-0.0603	-0.225	-0.31	0.27	0
SOS1 > V2LHS_56531	-0.153	-0.0957	-0.0362	-0.0194	-0.33	0.177	0.04	0.31	-0.09	-0.15	-0.132	0.0288	-0.0846	-0.0354	-0.243	-0.0964	0.018	-0.17	-0.106	-0.3	0.132	-0.062	0.1	-0.17	0.09	-0.27	-0.29	0.03	-0.122	-0.159	-0.188	-0.0886	0.135	-0.0593	0.13	-0.2	0.22
SOS1, Sos1 > V2LHS_56529	0.0201	-0.0834	-0.053	-0.142	-0.0481	-0.0223	-0.26	0.22	-0.05	0.01	0.00692	0.135	0.00778	0.00469	-0.069	-0.288	-0.221	-0.476	-0.49	0.0445	-0.107	-0.009	-0.45	-0.43	-0.21	-0.07	0.31	0.21	-0.0706	0.047	-0.0216	-0.0102	-0.186	0.102	-0.13	-0.31	0.24
SPAG8 > V2LHS_43601	-0.272	-0.0823	-0.00484	0.232	0.299	0.477	0.06	0.23	0.09	-0.03	-0.00723	0.0041	-0.433	0.255	0.0883	0.185	-0.0607	-0.0463	-0.0855	-0.139	-0.107	-0.172	0.67	-0.28	-0.44	-0.19	-0.3	-0.19	-0.0528	-0.134	-0.164	-0.0186	0.215	0.221	-0.13	-0.18	0.24
SPAG8, Spag8 > V2LMM_150720	0.0866	-0.134	-0.328	0.148	0.373	0.266	-0.03	-0.08	-0.09	0.05	0.155	0.223	-0.346	0.0463	-0.12	-0.433	-0.0964	0.116	-0.264	0.309	0.424	-0.127	0.05	-0.78	-0.45	-0.06	-0.15	-0.57	-0.0315	-0.06	-0.0694	-0.343	-0.382	-0.553	-0.3	-0.37	0.14
STAMBPL1 > V2LHS_252257	0.0361	-0.0779	-0.113	0.0683	0.376	0.167	0.59	0.01	-0.08	-0.37	0.186	0.143	-0.0977	-0.174	0.24	0.111	0.206	0.0588	-0.301	0.132	-0.321	-0.157	-0.18	0.02	-0.43	0.25	-0.42	-0.05	0.0459	-0.0785	-0.0553	0.161	-0.187	0.0438	-0.45	-0.16	0.09
STAMBPL1 > V2LHS_209720	-0.0145	-0.0303	-0.0495	-0.0245	0.341	0.154	0.33	0.32	0.12	-0.21	0.00255	0.111	0.0533	0.0291	0.185	0.052	0.128	-0.0293	-0.0537	0.155	-0.057	-0.263	-0.1	0.05	-0.29	0.28	-0.02	-0.02	0.133	0.012	-0.0171	0.151	-0.126	0.0764	0.15	0.16	-0.12
STAMBPL1 > V2LHS_204142	0.15	0.269	0.0506	-0.294	-0.124	-0.285	0.09	-0.03	-0.05	0.26	0.108	0.122	0.13	-0.159	0.153	-0.3	0.0696	0.0783	0.107	-0.0465	0.166	0.164	0.05	0.16	0.03	0.22	0.14	0.14	0.38	0.37	0.353	0.081	0.14	0.104	-0.03	0.12	-0.01
STS > V2LHS_92534	0.0637	-0.14	-0.165	0.276	-0.204	0.176	0.08	0.07	-0.04	0.08	-0.17	-0.00212	-0.0382	0.0239	0.169	0.0511	0.0421	0.185	0.0851	-0.275	-0.159	-0.064	-0.15	-0.12	-0.04	0.01	-0.07	-0.05	-0.0095	0.0287	0.0777	0.0833	0.215	-0.0761	-0.02	0.03	-0.14
SUPT5H, Supt5h > V2LMM_69466	-0.031	-0.0582	0.224	0.269	-0.0315	0.344	0.22	0.2	0.11	0.05	0.045	0.0901	0.174	0.0112	0.232	0.266	0.171	0.235	0.152	0.241	-0.369	-0.002	0.12	0.03	-0.02	-0.11	-0.04	-0.13	0.102	0.0637	0.0467	0.126	0.211	0.15	-0.1	-0.24	-0.04
SUPT5H, Supt5h > V2LHS_153666	-0.0592	-0.0491	0.208	0.227	-0.0409	0.316	0.12	0.11	0.1	0.14	0.0339	0.0688	0.197	-0.0108	0.177	0.209	0.171	0.237	0.154	0.252	-0.389	-0.012	0.12	0.02	0	-0.1	-0.05	-0.16	0.0888	0.0114	0.024	0.109	0.181	0.198	-0.02	-0.17	0
SYCN > V2LHS_143023	-0.156	-0.125	-0.143	-0.0412	0.0384	0.0956	-0.27	-0.02	-0.02	-0.14	-0.222	-0.252	-0.0948	0.00412	-0.0987	-0.0114	-0.167	-0.157	-0.00794	-0.226	-0.161	-0.071	-0.05	-0.07	-0.12	0.22	-0.57	0.03	-0.0941	-0.0461	-0.0167	-0.238	-0.197	0.0871	-0.48	0.29	-0.09
TESK1 > V2LHS_56674	-0.093	-0.156	-0.193	0.148	-0.0377	0.0153	-0.03	0.06	-0.15	-0.12	-0.026	-0.197	-0.133	-0.174	0.0136	-0.00428	-0.198	-0.207	-0.0796	-0.126	-0.066	-0.059	0.02	-0.19	-0.09	-0.01	-0.12	-0.01	-0.14	-0.139	-0.132	-0.156	-0.137	-0.106	0.07	0.04	0.34
TESK1 > V2LHS_56676	0.141	0.0925	0.0853	-0.157	-0.159	-0.217	0.01	0.3	-0.05	-0.19	-0.0182	-0.000534	0.0461	-0.228	-0.151	-0.136	0.0963	0.141	-0.00901	0.11	0.01	0.245	-0.01	0.12	0.11	0.13	0.08	0.12	0.113	0.147	0.197	0.0884	0.102	0.17	0.08	-0.04	-0.11
TESK1 > V2LHS_56671	0.0362	0.00149	0.00363	0.0309	0.00258	0.0219	-0.24	0.28	-0.02	-0.07	-0.0316	0.0238	-0.0405	0.0937	-0.00463	-0.0101	-0.176	-0.125	0.02	0.0035	0.0608	-0.029	0	-0.08	0.03	-0.04	0.01	-0.09	0.0512	0.129	0.00856	-0.0292	-0.00899	-0.156	0.12	0.05	0.13
TEX14 > V2LHS_99314	0.254	0.236	0.248	0.232	0.0253	0.101	0.54	0.17	-0.03	0.26	0.0944	0.116	0.306	0.311	0.102	0.0175	0.182	0.2	0.196	0.293	0.168	0.308	0.13	0.26	0.12	0.19	0.09	0.21	0.394	0.344	0.371	0.196	0.273	0.322	-0.37	-0.17	0.34
TEX14 > V2LHS_99315	0.0678	0.123	0.129	0.0391	-0.229	-0.6	0.58	0.2	-0.06	-0.19	0.195	0.038	0.118	0.0175	-0.054	0.0589	0.111	0.0176	0.0351	0.0785	0.137	0.19	-0.14	0.1	-0.23	0.07	-0.14	-0.04	0.128	0.0741	0.0772	0.16	0.0712	0.171	-0.06	0.15	-0.2
TEX14 > V2LHS_232168	0.139	-0.0562	0.0865	0.215	0.154	0.224	-0.09	0.11	0	0.15	0.0574	0.081	0.132	0.297	-0.104	0.0736	0.016	0.177	0.178	0.148	0.187	0.175	0.14	0.21	0.19	0.21	-0.13	0.15	0.134	-0.0599	-0.0326	0.0936	0.0988	0.231	-0.41	-0.07	0.25
TFDP1, Tfdp1, MGC112830 > V2LMM_33515	-0.318	-0.18	0.0706	-0.0561	-0.851	-0.517	-0.02	0.2	0.32	0.23	-0.168	-0.106	0.0452	0.0744	-0.13	0.176	-0.79	-0.612	-0.554	-0.697	-0.705	-0.726	0.3	-0.25	-0.01	-0.07	0.18	-0.69	-0.122	-0.135	-0.186	-0.463	-0.0211	-0.316	-0.59	0.27	-0.31
TFDP1 > V2LHS_282193	-0.0843	-0.0437	0.0393	0.0442	-0.378	-0.0634	-0.04	0.12	-0.34	-0.12	0.000648	0.0379	-0.101	-0.45	-0.205	0.0918	-0.258	-0.245	0.0272	-0.299	0.0588	0.0719	-0.14	-0.01	-0.27	0.02	-0.26	-0.18	0.128	0.142	0.0909	0.08	0.0581	0.096	0.11	-0.05	-0.23
TFDP1 > V2LHS_251908	0.0257	0.0195	0.0185	0.0211	-0.48	-0.244	-0.26	-0.32	0.1	0.16	0.0647	-0.0361	-0.062	-0.0546	-0.245	-0.108	-0.355	0.0444	-0.11	0.351	-0.226	-0.404	-0.06	-0.16	0.1	0.1	0.21	-0.17	-0.0274	0.0335	0.0474	-0.0977	-0.0265	-0.25	0.21	0.21	0.22
TGFB1 > V2LHS_111876	0.0828	-0.212	-0.0994	0.0628	-8.76e-05	0.149	0.22	-0.08	-0.13	-0.03	-0.052	-0.103	-0.228	-0.0218	-0.102	-0.0816	-0.404	-0.0732	-0.198	-0.203	-0.107	-0.194	-0.29	0.1	0.03	-0.42	-0.34	0.02	-0.0921	-0.176	-0.189	-0.00382	0.0874	-0.234	-0.24	-0.39	-0.01
TGFB1 > V2LHS_111877	-0.157	-0.00952	-0.0264	0.113	0.17	0.182	0.05	0.02	0	-0.01	0.0769	-0.0232	0.0174	-0.031	0.0694	0.0649	0.0737	0.168	-0.0131	-0.333	-0.357	0.195	-0.04	-0.06	-0.05	0.28	0.12	0.17	-0.0596	-0.081	-0.126	-0.00835	-0.0413	-0.0569	-0.26	-0.28	-0.27
TGFB1 > V2LHS_111875	-0.0301	0.167	0.0425	0.132	0.0172	0.101	-0.05	0.04	0.13	0.11	0.00701	0.0368	0.161	0.119	0.0126	-0.0594	0.111	0.131	0.149	0.355	0.153	0.164	0.06	0.23	0.03	0.13	0.07	0.18	0.218	0.301	0.303	0.103	0.206	0.193	0.19	0.18	0.32
TGFBR1 > V2LHS_55964	-0.024	0.00298	0.0741	0.0204	-0.168	-0.0333	-0.01	-0.02	-0.28	0.23	-0.105	-0.269	-0.343	-0.135	0.247	-0.0439	0.154	0.163	0.198	-0.211	0.0918	-0.371	0.01	-0.62	-0.03	0.08	-0.09	-0.48	-0.119	-0.0564	0.0614	0.0143	-0.142	-0.0172	0.05	0.01	0.1
TGFBR1 > V2LHS_42384	0.0663	0.169	0.0327	0.225	-0.53	0.0165	-0.31	0.22	0.12	0.1	0.047	0.135	0.0575	0.0183	0.0533	0.0794	0.0792	0.00701	0.01	0.205	-0.204	-0.064	-0.12	0.01	-0.37	0.03	-0.01	0.02	0.126	0.177	0.163	0.0698	0.101	0.044	0.25	0.44	-0.09
TGFBR1 > V2LHS_55962	0.0851	0.0516	0.195	0.203	0.0186	-0.256	0.01	-0.03	-0.14	0.04	0.0763	0.0757	0.0422	-0.00805	0.175	0.135	-0.0559	0.167	-0.0102	0.172	0.128	-0.06	0.17	0.17	0.05	-0.1	0.12	-0.11	0.0767	0.0499	0.114	0.0785	-0.0268	0.0119	0.1	0.1	0.34
TGFBR1, Tgfbr1 > V2LHS_42382	-0.178	0.0584	0.13	0.0872	0.062	0.0384	0.09	0.18	0.18	0.13	0.0152	0.205	-0.0278	0.155	0.151	-0.053	-0.144	0.12	0.152	-0.334	0.388	0.366	-0.1	0.37	0.04	0.21	0.15	0.7	-0.0226	-0.0607	-0.0986	0.189	-0.201	0.252	0.03	0.17	0.34
TGFBR2 > V2LHS_153994	0.161	0.424	0.264	0.423	0.17	0.271	0.51	0.34	0.28	0.81	0.0358	0.0508	0.309	0.357	0.394	0.0878	0.194	0.245	0.272	0.439	0.155	0.277	0.12	0.2	0.21	0.16	0.11	0.24	0.388	0.478	0.473	0.175	0.288	0.37	0.26	0.22	0.49
TIMM50 > V2LHS_25617	-0.0639	-0.27	-0.0714	-0.233	-0.19	-0.314	-0.01	-0.26	-0.05	0.09	-0.119	-0.199	-0.165	-0.519	-0.0287	-0.145	-0.439	-0.23	-0.452	-0.576	-0.261	-0.61	-0.39	-0.19	-0.27	-0.08	-0.05	-0.4	-0.331	-0.189	-0.269	-0.0544	-0.0812	-0.121	-0.38	-0.21	-0.26
TIMM50, Timm50 > V2LHS_25620	0.16	0.43	0.284	0.365	0.247	0.315	0.57	0.35	0.83	0.77	0.125	0.155	0.317	0.404	0.406	0.188	0.219	0.271	0.297	0.383	0.202	0.315	0.13	0.23	0.27	0.19	0.17	0.23	0.449	0.5	0.534	0.209	0.337	0.368	0.17	0.27	0.46
TIMM50 > V2LHS_25621	0.0822	-0.0198	-0.136	-0.678	-0.359	-0.468	0.1	0.18	-0.18	0.1	0.1	-0.101	0.181	-0.0785	-0.0812	-0.293	-0.1	-0.0608	-0.0606	-0.0775	-0.099	0.01	-0.02	0.12	0.15	-0.04	0.15	0.12	0.2	0.389	0.12	-0.022	-0.118	-0.0461	-0.02	0.28	0.07
TLE1, Tle1, Tle1_predicted > V2LHS_18400	-0.372	0.0269	0.0873	-0.331	-0.69	0.185	-0.13	0.11	0.02	-0.3	-0.0533	-0.0753	-0.401	-0.0843	0.0357	0.112	-0.17	0.0131	0.1	-0.398	-0.262	-0.219	0.11	-0.83	-0.22	-0.09	-0.18	-0.39	-0.209	-0.07	-0.187	-0.191	0.0319	-0.0556	-0.34	0.32	-0.06
TLE1, LOC645381 > V2LHS_287011	0.127	0.0223	-0.0584	0.0749	0.095	0.0581	-0.09	-0.08	0.02	0	-0.213	0.106	0.174	0.0459	-0.152	0.0624	0.118	0.0844	-0.044	0.167	-0.076	0.123	-0.14	-0.22	0.11	0.02	-0.14	-0.33	0.0501	0.149	0.0337	0.0618	0.029	-0.000561	-0.41	0.24	-0.08
TLE1 > V2LHS_18399	0.121	0.382	0.233	0.542	0.201	0.304	0.38	0.37	0.61	0.65	0.0866	0.148	0.328	0.419	0.413	0.247	0.267	0.244	0.25	0.368	0.283	0.284	0.13	0.28	0.27	0.26	0.15	0.3	0.343	0.494	0.505	0.199	0.32	0.324	0.34	0.43	0.25
TLE1 > V2LHS_18397	-0.0391	0.0851	-0.318	-0.173	-0.17	-0.507	-0.22	-0.08	0.05	0.16	-0.0358	-0.106	-0.304	-0.387	-0.234	-0.361	-0.465	-0.406	-0.173	-0.228	-0.335	-0.282	-0.13	-0.02	0.39	-0.07	-0.23	0.19	0.248	0.129	0.115	0.131	-0.17	0.0133	0.11	0.35	0.08
TLN1 > V2LHS_56643	-0.151	-0.0391	-0.00632	-0.0622	-0.231	-0.553	0.06	0.11	0.01	-0.1	-0.0181	-0.0818	-0.0884	-0.164	0.183	-0.211	-0.556	-0.276	-0.0821	-0.344	-0.557	-0.44	-0.2	-0.01	-0.12	0.09	0.14	-0.31	-0.059	-0.131	-0.137	0.226	0.0834	-0.119	-0.48	-0.52	-0.33
TMEM132D > V2LHS_82061	-0.124	-0.137	0.00448	0.149	0.524	-0.337	-0.27	-0.02	0.13	0.16	0.0138	0.111	-0.115	-0.0953	-0.0257	-0.0656	0.0683	-0.322	0.0599	-0.0205	0.225	-0.216	-0.09	0.05	0.2	-0.07	-0.28	-0.12	-0.0987	-0.0477	-0.0619	-0.057	0.0251	0.00838	-0.04	0.01	0.39
TMEM132D > V2LHS_141924	0.0458	-0.127	0.0517	0.235	-0.0967	0.125	0.03	-0.02	-0.2	0.03	-0.00669	-0.303	0.0012	0.0303	-0.16	0.106	-0.251	0.042	-0.0444	0.302	-0.163	-0.116	-0.06	0.04	-0.05	0.2	-0.13	0.2	-0.0492	-0.0565	-0.0096	-0.162	-0.207	-0.517	-0.04	0.08	0.23
TMEM132D > V2LHS_204101	0.143	0.0277	-0.0689	0.203	-0.261	0.0631	0.55	-0.01	0.02	-0.02	-0.219	-0.0371	-0.00871	-0.403	0.423	-0.0702	0.0242	0.318	0.283	0.107	0.0366	0.269	-0.07	0.17	-0.06	-0.09	-0.14	0	-0.195	0.0553	-0.0544	-0.0677	-0.061	-0.319	-0.31	-0.03	0.17
TMEM132D > V2LHS_82059	0.168	0.0693	0.033	-0.163	-0.576	-0.0552	-0.31	-0.08	0.1	-0.02	-0.259	0.166	-0.14	-0.272	0.0897	0.101	-0.0709	-0.207	-0.0305	-0.428	-0.039	-0.128	-0.37	-0.11	-0.02	-0.16	0.42	-0.31	-0.0185	0.0319	0.149	-0.12	-0.0525	-0.0641	0.11	-0.23	0.16
TMSB4X, TMSL2, TMSL3, TMSL6, TMSB4Y, LOC100130227, Tmsb4x, LOC100047211, Tmsb4x > V2LHS_67110	0.0602	0.293	0.0966	0.105	0.41	0.293	0.13	0.11	0.09	0.02	0.13	0.0192	0.117	0.242	0.136	0.279	0.196	0.262	0.162	0.121	0.199	-0.015	0.16	0.43	0.06	-0.16	0.14	-0.18	0.179	0.205	0.183	0.217	0.195	0.177	0.16	-0.06	0.12
TMSB4X, TMSL1, TMSL3, Tmsb4x, LOC100047211, Tmsb4x > V2LHS_67107	0.0835	0.121	0.26	0.232	0.218	0.0757	-0.26	-0.07	0.02	0.13	-0.014	0.0323	0.0597	0.216	0.0918	0.147	0.0171	0.107	0.132	0.428	0.101	0.166	0.12	0.03	0.34	0.65	0.12	-0.19	0.0552	0.0845	0.0539	0.0687	0.1	0.234	0.19	0.33	0.03
TMSB4X, TMSL1, TMSL3, Tmsb4x, LOC100047211, Tmsb4x > V2LHS_67112	-0.0512	0.027	0.218	0.18	0.262	0.0646	0.01	-0.04	0.07	0.14	-0.104	0.0739	-0.06	0.192	0.0956	0.0636	0.011	0.131	-0.0191	0.24	-0.065	0.151	0.03	-0.11	0.34	0.52	0.07	-0.34	-0.0877	-0.0541	-0.0809	0.00282	0.105	0.265	-0.15	0.22	0.2
TNC > V2LHS_133230	-0.0634	-0.0251	-0.00678	-0.0491	0.4	-0.925	-0.08	0.2	-0.09	0.05	-0.141	-0.0539	-0.489	0.353	0.219	-0.0915	-0.438	-0.0924	-0.181	-0.28	-0.506	-0.135	-0.41	-0.2	-0.2	0.02	-0.09	-0.17	-0.0276	-0.128	-0.194	0.102	0.242	0.357	0.09	-0.1	-0.21
TNC > V2LHS_133234	-0.281	-0.0487	-0.311	-0.366	-0.0419	-0.796	-0.15	-0.08	-0.34	0.19	-0.525	-0.244	-0.356	-0.12	0.053	-0.212	-0.472	-0.662	-0.397	-0.44	-0.841	-0.549	-0.1	-0.25	0.14	-0.71	-0.65	-0.72	-0.141	-0.17	-0.143	-0.481	-0.127	0.0149	-0.53	0.11	-0.4
TNC, Tnc, Tnc > V2LHS_133232	0.0494	0.0677	0.165	0.145	-0.0181	-0.237	0.71	0.03	-0.08	0.16	-0.0228	-0.0371	0.0517	-0.0491	-0.2	0.186	0.138	0.15	-0.107	0.0935	0.0315	0.0847	0.23	0.19	0.17	0.11	0.27	0.05	0.064	0.195	0.197	0.0726	0.111	0.0035	0.21	0	0.02
TNC > V2LHS_133231	-0.0151	0.234	0.234	-0.516	-0.447	-0.0226	-0.19	-0.16	0.11	-0.06	-0.137	-0.322	0.085	-0.0531	-0.34	-0.16	0.0649	-0.256	-0.332	0.209	-0.1	0.0846	-0.04	-0.19	-0.22	0.09	-0.26	-0.08	-0.00987	0.022	-0.0632	0.0326	0.151	0.222	0.08	-0.03	-0.05
TNFSF15 > V2LHS_50200	-0.294	-0.427	-0.0766	0.272	0.17	0.107	0.03	0.04	-0.13	0.02	-0.0193	-0.0773	0.0595	-0.158	0.0574	-0.218	-0.403	-0.366	-0.127	-0.101	-0.109	-0.155	-0.27	-0.36	0.13	-0.05	0.04	-0.27	-0.0509	-0.0594	-0.0412	-0.367	-0.339	-0.326	-0.16	0.05	-0.04
TNFSF15 > V2LHS_50197	0.0237	0.0619	-0.0274	-0.0811	0.0816	-0.0923	-0.01	-0.29	0.07	-0.13	0.022	-0.0638	-0.038	-0.0434	-0.0725	-0.0437	-0.0926	0.0236	0.0279	0.124	0.003	0.015	0.23	0.11	0.14	0.17	0.02	0.09	0.146	0.09	0.0954	-0.0315	0.0271	0.0194	0.01	0.23	0.09
TNFSF15 > V2LHS_50198	-0.0457	-0.0171	-0.0309	0.158	0.0776	0.196	-0.09	0.21	0.05	0.18	0.0785	-0.0804	-0.0927	0.104	0.000748	-0.00335	0.128	0.124	0.134	0.554	0.171	-0.001	0.06	0.13	0.07	0.37	-0.13	-0.06	-0.0311	-0.0686	-0.137	0.0396	0.0313	-0.16	0.12	0.18	0.29
TNFSF8 > V2LHS_6609	-0.00556	-0.0849	3.93e-05	-0.132	-0.0711	-0.339	-0.07	0.05	-0.42	0	-0.0344	-0.206	-0.279	-0.0939	-0.239	-0.0867	-0.0799	-0.242	-0.278	0.0755	-0.349	-0.063	-0.11	0.12	-0.39	-0.22	-0.27	-0.13	-0.00997	0.0213	-0.15	-0.074	0.111	-0.083	0.1	-0.16	-0.07
TNFSF8 > V2LHS_112816	-0.287	-0.0118	-0.164	-0.148	-0.0191	-0.013	0.04	-0.01	0.07	-0.05	-0.224	-0.0183	0.00323	-0.144	-0.276	-0.288	-0.24	-0.443	-0.198	-0.252	0.0249	-0.049	0.07	0.07	0.02	-0.06	0.13	0.13	-0.214	-0.157	-0.16	-0.0651	-0.366	-0.223	0.11	-0.43	-0.4
TNNC1 > V2LHS_171432	0.115	0.281	0.0541	0.235	-0.078	0.222	0.09	0.08	0.1	0.05	0.241	-0.231	0.0298	0.00924	0.0515	0.094	-0.142	0.101	-0.0952	0.12	-0.017	0.022	0.19	0.06	-0.05	-0.38	0.23	-0.05	0.0298	0.0526	0.016	0.0596	0.114	0.154	-0.14	-0.33	0.12
TOX3, Tox3, Tox3 > V2LHS_258623	0.138	-0.0314	0.101	-0.239	-0.116	-0.157	0	-0.02	-0.25	0.09	-0.00734	0.0594	0.191	-0.0753	0.0109	-0.134	0.0243	0.072	0.117	0.0725	0.256	0.203	0.04	0.14	0.09	0.15	0.19	0.15	0.115	0.0458	0.112	0.0351	0.165	-0.0256	0.2	0	0
TOX3 > V2LHS_75758	-0.00173	-0.11	0.0363	0.155	0.164	0.0829	-0.01	0.06	0.1	0.11	0.209	0.0715	0.143	0.0484	0.0854	-0.00539	0.0547	0.252	0.17	0.169	-0.146	0.0374	0.17	0	-0.01	0.71	0.37	0	0.0361	-0.111	-0.018	0.0908	0.107	0.0307	0.21	0.02	0.29
TOX3 > V2LHS_75830	0.211	0.12	0.0724	-0.0633	0.12	0.158	-0.03	-0.11	0.02	-0.13	-0.0625	0.0475	-0.000296	-0.112	0.033	-0.0925	-0.0251	0.184	0.131	0.0195	0.0933	-0.05	0	-0.02	0.03	-0.01	0.07	0.42	0.0913	-0.0471	0.114	0.0155	-0.0287	0.169	-0.49	0.26	-0.07
TP53, Trp53 > V2LHS_93613	0.0394	-0.0468	0.137	0.0928	0.192	0.0565	0.28	0.26	0.13	0.12	0.000145	-0.0347	0.0863	0.0882	0.272	0.208	0.19	0.0285	0.199	-0.624	-0.186	0.419	0.28	-0.01	0.21	0.21	0.1	0.11	-0.0361	0.0227	-0.0633	0.206	-0.364	-0.194	-0.45	0.23	0.23
TP53 > V2LHS_93615	0.0236	0.187	0.000463	0.0721	0.137	0.246	-0.02	0.09	-0.03	-0.17	0.109	0.00905	0.108	0.142	0.148	0.0516	0.291	-0.0547	0.065	0.0195	-0.155	-0.052	-0.27	0.26	-0.1	0.08	0.14	0.26	0.0319	0.0883	0.0935	0.0766	0.122	0.112	0.14	0	0.25
TPM2 > V2LHS_223002	-0.0339	-0.241	-0.184	-0.207	-0.00585	-0.123	-0.01	0.07	-0.11	0.06	-0.317	-0.413	-0.196	-0.273	-0.172	-0.347	-0.215	-0.481	-0.521	-0.511	-0.603	-0.102	-0.33	-0.49	-0.49	-0.31	-0.45	-0.79	-0.326	-0.172	-0.288	-0.224	-0.575	-0.134	-0.28	-0.54	-0.32
TPM2, Tpm2, Tpm2 > V2LHS_55679	-0.0183	0.0586	-0.0342	0.148	0.284	0.181	-0.08	0.19	-0.03	0.15	-0.0585	0.0369	-0.167	-0.0557	0.184	0.157	0.0846	-0.0217	0.189	0.112	-0.002	-0.212	-0.01	-0.44	-0.11	0.09	0.32	-0.11	-0.157	-0.146	-0.0806	0.243	-0.0179	-0.152	-0.5	-0.21	-0.03
TRAF7 > V2LHS_195975	-0.00358	-0.125	0.197	0.0466	-0.155	0.142	-0.16	0.15	-0.11	0.15	0.183	0.133	0.0199	-0.0732	0.046	-0.173	-0.0564	0.27	0.0512	-0.379	0.153	0.0466	0.01	0.01	0.06	0.01	-0.25	-0.16	-0.09	-0.123	-0.0995	-0.204	0.181	-0.157	-0.2	-0.06	0.02
TRAF7 > V2LHS_235835	-0.00306	0.124	0.16	0.131	0.235	0.31	-0.01	0.1	0.05	0.1	0.116	-0.000631	0.0357	0.163	-0.0342	0.268	0.032	0.219	0.00332	0.291	0.177	-0.135	-0.46	0	0.28	-0.08	0.03	0.06	0.0125	-0.1	-0.0695	0.236	0.0536	-0.0519	0.05	-0.26	0.15
TUSC3 > V2LHS_84563	0.0922	-0.0693	-0.259	0.147	0.0268	-0.153	0.55	0.14	0.04	0.06	0.0861	0.0755	0.117	-0.0249	-0.221	0.152	0.104	0.068	0.0856	0.434	0.0363	0.132	0.16	0.11	-0.32	0.28	0.3	0.28	0.122	0.0279	0.0745	0.0878	0.0985	0.13	0.16	-0.17	0.14
TUSC3 > V2LHS_84562	0.0374	0.224	0.146	0.00529	-0.262	0.0525	-0.21	-0.2	0.01	-0.06	0.0903	0.232	0.121	0.179	0.0425	-0.116	0.0675	-0.0529	0.0677	0.207	-0.043	0.0931	0.03	0.2	0.12	0.08	0.03	0.12	0.236	0.172	0.208	-0.0381	-0.0699	-0.0611	0.14	0.24	0.18
TUSC3 > V2LHS_84564	0.181	0.141	-0.0596	0.274	0.0122	-0.154	-0.07	0.02	0.01	-0.08	0.0241	0.022	0.0437	0.0138	-0.035	0.0267	-0.26	0.17	0.068	0.292	0.159	0.164	0.15	-0.03	-0.08	-0.16	-0.46	0.51	0.0405	0.112	0.176	0.108	0.0708	0.0838	0.13	-0.1	0.06
TYR > V2LHS_92649	0.0242	0.153	0.025	0.167	-0.202	-0.063	0.25	0.31	0.03	0.07	0.159	0.00974	0.0795	0.00747	0.0812	0.184	0.208	-0.0261	0.159	-0.302	0.0652	-0.122	-0.1	-0.03	0.06	0.18	-0.22	0.09	0.139	0.0201	0.0597	-0.0622	0.185	-0.112	0.14	0.04	-0.02
TYR > V2LHS_92644	0.0706	-0.00122	-0.00468	0.0801	0.023	0.263	-0.26	0.19	0.11	0.14	0.0874	-0.0747	-0.0776	0.0199	-0.0263	0.229	0.177	-0.134	-0.025	0.0665	-0.082	0.0829	-0.32	0.12	0.41	-0.11	-0.35	-0.08	0.0686	0.0324	-0.0867	0.149	-0.0451	0.192	0.32	0.14	0.35
TYR > V2LHS_92645	-0.0886	0.111	-0.0303	0.164	-0.0713	0.00233	0	-0.05	-0.31	0.03	-0.0222	-0.0613	-0.0949	0.0579	0.0301	0.109	-0.108	0.0337	-0.0121	0.0515	0.01	0.039	0.02	0.2	-0.02	-0.18	0.1	0.19	-0.041	0.0366	0.0592	-0.0564	0.184	-0.0747	-0.08	0.02	-0.07
USP47 > V2LHS_174641	-0.0409	-0.147	-0.0606	0.127	0.507	0.111	0.1	0.01	-0.26	-0.29	0.0357	-0.104	0.239	0.0797	-0.324	0.0946	0.146	-0.0861	0.0339	0.0715	-0.247	-0.152	-0.14	-0.17	0.04	-0.01	0.05	-0.06	-0.04	0.039	-0.0812	-0.188	0.012	-0.0552	0.19	0.05	-0.04
USP47 > V2LHS_174639	-0.176	-0.0292	-0.0597	0.363	0.0934	0.182	-0.22	-0.04	-0.09	-0.06	-0.142	-0.228	0.00618	-0.108	0.163	-0.168	0.0742	0.0365	0.023	-0.0435	-0.208	-0.143	-0.28	-0.1	0.04	0.02	-0.12	0.09	-0.104	-0.162	-0.132	-0.293	-0.225	-0.179	-0.15	-0.07	-0.05
USP47 > V2LHS_218228	-0.0838	0.111	0.267	-0.26	-0.138	-0.101	-0.03	-0.27	0.03	-0.02	-0.0556	0.0903	0.00503	-0.046	0.0916	-0.382	-0.152	0.0876	0.0954	-0.0725	0.112	0.17	-0.08	-0.04	0.16	-0.02	-0.19	0.21	0.0864	0.21	0.123	0.0429	-0.0123	0.114	0.09	0.38	0.21
USP47 > V2LHS_174637	0.0808	0.0849	-0.149	0.0201	-0.0405	0.19	-0.04	0.2	-0.06	0.2	-0.0107	0.215	0.2	0.284	0.0915	0.165	0.389	0.325	0.293	-0.0095	0.258	0.208	-0.43	0	0.35	0.12	0.28	0.06	0.0533	-0.00226	0.0639	0.101	0.118	0.0776	0.15	0.13	0.14
USP47, Usp47 > V2LHS_174640	0.0884	0.1	0.0358	0.0431	0.0571	0.0669	0	0.17	-0.04	-0.03	0.0447	-0.0479	0.06	0.0354	0.00849	-0.00681	0.0851	0.135	0.144	-0.0125	0.147	0.222	-0.09	0.05	-0.06	-0.04	-0.07	-0.03	0.103	0.0758	0.135	-0.031	-0.00259	0.034	0.07	-0.04	-0.12
WWOX > V2LHS_255213	-0.24	-0.196	-0.178	-0.248	-0.289	-0.547	-0.2	-0.17	-0.21	-0.03	-0.189	-0.221	-0.191	-0.298	-0.467	-0.249	-0.475	-0.435	-0.52	-0.523	-0.567	0.0771	-0.17	-0.2	-0.32	-0.44	-0.34	-0.18	-0.171	-0.114	-0.226	-0.318	-0.439	-0.448	-0.62	-0.14	-0.29
WWOX > V2LHS_115634	-0.0346	-0.0798	-0.0466	-0.0378	0.291	0.196	0.09	-0.09	-0.14	0.01	-0.0479	0.0138	-0.0993	-0.0245	-0.234	0.236	-0.0966	-0.0321	-0.0867	-0.468	-0.163	0.207	0.04	0.14	-0.11	0.08	0.34	-0.16	-0.00421	-0.0411	-0.0346	-0.0278	0.0329	0.00162	-0.31	0.25	-0.18
WWOX > V2LHS_115633	0.124	0.07	0.0661	0.15	0.292	0.204	0.04	0.07	0.14	0.2	0.288	0.174	0.0491	0.0448	0.0813	0.0518	0.274	0.309	0.179	0.331	0.0921	-0.023	0.46	0.07	0.08	0.05	0.4	-0.25	0.179	0.192	0.0572	-0.282	0.0822	-0.0433	-0.14	0.11	0.21
YAP1 > V2LHS_65508	-0.0795	-0.221	-0.152	-0.165	-0.182	0.0353	0.01	-0.26	-0.2	-0.51	-0.372	-0.252	-0.246	-0.583	-0.195	-0.144	-0.525	-0.508	-0.526	-0.428	-0.348	-0.522	0.27	-0.09	-0.03	-0.37	-0.15	-0.26	-0.116	-0.231	-0.0485	-0.0748	-0.237	-0.297	-0.17	-0.22	-0.2
YAP1 > V2LHS_247011	-0.0817	-0.0258	-0.0858	0.178	0.12	0.145	-0.03	-0.3	-0.11	0.09	-0.11	-0.173	-0.271	-0.0896	-0.312	0.0248	-0.495	-0.551	-0.108	0.0885	0.0236	-0.013	0.06	-0.06	0.15	0.18	-0.21	0.07	-0.113	-0.0305	-0.0545	-0.179	-0.187	-0.243	-0.27	-0.12	0.3
YAP1 > V2LHS_65509	-0.0187	0.0874	-0.00634	0.000318	0.154	0.0544	-0.03	-0.01	0.14	0.03	-0.0655	0.511	-0.109	-0.581	0.427	-0.265	-0.238	-0.216	-0.404	0.361	-0.108	0.118	-0.16	0.24	-0.03	0.26	-0.16	0.05	-0.0976	-0.135	-0.00404	-0.0963	-0.162	-0.397	0.13	-0.07	0.03
ZDHHC21 > V2LHS_100539	0.0472	0.0862	0.0116	-0.442	-0.173	-0.248	-0.01	-0.1	-0.05	0.03	0.0213	0.0276	0.0695	-0.0602	-0.0607	-0.227	0.00307	0.0972	0.0495	0.122	0.013	0.219	0.04	0.08	0.03	0.1	0	0.16	0.214	0.102	0.133	0.0686	0.108	0.146	0.13	0.17	0.3
ZDHHC21 > V2LHS_232964	-0.0617	-0.0158	-0.0655	0.0913	0.376	0.4	0.48	-0.18	0.07	-0.23	0.0289	0.137	-0.00772	0.114	0.264	0.258	0.243	0.0748	0.123	0.226	0.018	0.195	-0.03	0.13	0.12	-0.2	0.07	0.09	0.0326	0.0381	0.0891	0.0434	0.0488	0.0492	-0.13	0.21	-0.24
ZFP36 > V2LHS_275248	0.133	0.0376	0.142	-0.933	-0.343	-0.484	0.04	-0.27	-0.15	-0.14	0.000554	0.0396	0.289	0.078	0.022	-0.586	0.21	0.21	0.241	0.337	0.111	0.223	0.1	0.27	-0.24	0.16	0.15	0.23	0.231	0.224	0.276	0.167	0.296	0.288	0.3	0.37	0.21
ZFYVE9 > V2LHS_35330	-0.107	-0.193	0.00536	0.118	0.126	0.243	0.01	-0.14	0.02	-0.02	-0.128	-0.0499	-0.0856	0.15	-0.374	0.213	0.114	0.0994	-0.177	0.205	0.0982	0.119	-0.11	-0.03	-0.16	-0.22	-0.06	0.06	-0.0158	-0.0152	-0.0515	0.151	-0.0692	0.144	-0.13	-0.25	0.19
ZFYVE9 > V2LHS_35329	-0.18	0.0222	-0.147	-0.033	0.201	0.0271	0	-0.1	-0.01	-0.05	-0.164	-0.0987	-0.648	0.135	0.13	0.0834	-0.56	-0.51	0.22	0.104	-0.064	-0.229	0.12	0.08	0.07	-0.4	-0.21	-0.05	-0.16	-0.107	-0.0134	-0.00206	-0.0383	0.069	-0.34	0.42	-0.31
ZFYVE9 > V2LHS_35258	0.089	-0.0361	-0.213	-0.0164	-0.0523	-0.073	-0.01	-0.14	-0.07	-0.08	-0.0564	-0.08	0.0417	-0.0945	-0.495	-0.229	0.0997	0.236	0.032	0.202	-0.126	0.006	0.08	0.07	-0.34	-0.22	-0.2	-0.14	-0.105	0.144	0.0246	0.078	0.074	0.00654	-0.13	-0.27	-0.23
ZFYVE9, Zfyve9_predicted > V2LHS_35328	0.0347	0.0524	-0.0999	-0.623	-0.185	-0.735	0.03	-0.09	0.01	-0.18	0.0467	0.074	0.117	-0.247	-0.107	-0.121	0.0963	-8.57e-05	0.146	0.17	0.359	0.0301	-0.05	0.12	-0.12	0.11	0.08	0.04	0.0263	-0.00857	-0.0684	0.139	0.154	0.197	0.25	0.18	0.25
ZFYVE9 > V2LHS_35331	-0.098	-0.164	0.0655	0.0382	0.0444	0.0947	0.03	0.04	0.06	0.11	-0.00405	0.0863	0.0152	0.108	-0.157	0.0835	0.163	0.126	-0.119	0.127	0.116	0.123	0	0.11	-0.02	-0.14	0.01	0.13	0.0465	-0.0238	-0.0587	0.0121	-0.113	0.118	-0.2	0.19	-0.05
ZNF260 > V2LHS_257258	-0.218	-0.0882	-0.0201	-0.542	-0.527	-0.647	-0.33	-0.04	-0.15	-0.19	-0.178	-0.104	-0.0453	-0.44	-0.469	-0.734	-0.00455	-0.0792	0.0596	-0.0405	-0.065	-0.002	-0.16	-0.1	-0.36	0.07	-0.1	-0.06	0.0505	0.0429	-0.0016	-0.0569	0.0218	0.0661	-0.31	0.08	-0.24
ZNF260 > V2LHS_259736	0.258	0.193	0.21	-0.492	-0.184	-0.0106	-0.53	0.05	0.1	-0.13	0.0218	0.0779	0.274	-0.0264	-0.095	-0.22	0.224	0.203	0.265	0.353	0.0392	0.134	0.11	0.21	0.09	0.14	0.2	0.33	0.358	0.331	0.383	0.153	0.279	0.219	0.15	0.41	0.26
ZNF260 > V2LHS_257469	-0.0177	0.0118	0.0563	-0.591	-0.686	-0.532	-0.07	-0.49	-0.31	-0.14	0.0293	0.0706	0.226	-0.0684	-0.138	-0.439	0.118	0.0852	0.147	0.263	0.154	0.0435	0.04	0.22	-0.27	0.2	0.06	0.18	0.25	0.093	0.148	0.0868	0.17	0.227	0.19	0.35	0.16
ZNF260 > V2LHS_78271	-0.017	0.0324	-0.0163	0.283	0.0498	-0.217	-0.22	-0.01	-0.18	-0.08	-0.0204	0.0987	0.0939	-0.134	-0.216	-0.0856	0.101	0.0334	0.0213	0.0325	0.0456	0.293	0.05	0.12	0.06	0.02	0.01	-0.02	0.0884	0.0212	0.0526	0.0148	0.0148	0.154	0.11	0.33	0
ZNF260 > V2LHS_78274	0.16	0.147	-0.187	-0.343	-0.067	0.075	-0.14	-0.19	0.05	0.06	-0.145	0.0942	-0.0229	0.0668	-0.242	-0.19	0.0983	-0.189	-0.0577	-0.0325	-0.001	0.133	0.13	0.2	0.33	0.17	-0.18	0.3	-0.0193	0.0775	0.13	-0.0363	-0.0361	0.0695	0.25	0.24	0.42
ZNF382 > V2LHS_177728	-0.0402	-0.0909	0.0372	-0.0115	-0.201	0.0823	0.03	0.13	-0.03	-0.2	0.0117	0.104	-0.0448	-0.0332	-0.115	0.162	-0.0765	-0.00397	0.114	0.0045	0.232	-0.145	-0.04	-0.18	-0.16	0	-0.2	-0.25	-0.0339	-0.0697	-0.00366	-0.0113	-0.234	-0.0247	0.09	-0.02	-0.05
ZNF382 > V2LHS_177729	0.0443	0.0067	-0.198	-0.195	-0.248	-0.339	0.03	0.18	-0.07	-0.01	-0.0918	-0.00123	-0.159	-0.276	-0.309	0.0197	-0.174	-0.144	0.00888	-0.152	0.018	0.112	0.21	0.38	0.08	0.05	-0.09	-0.12	-0.111	-0.0528	-0.102	-0.102	-0.166	0.027	0	-0.21	-0.23
ZNF382 > V2LHS_218553	0.0306	-0.113	-0.139	0.053	-0.251	0.127	0.07	0.28	0.05	0.02	-0.0836	0.0499	0.0695	-0.0684	0.165	0.12	-0.122	-0.099	0.249	-0.124	0.02	-0.07	0.11	0.18	-0.15	-0.06	0.26	0.15	0.0132	-0.0221	0.00595	-0.0393	-0.018	-0.0141	0.03	0.34	0.09
ZNF423, Zfp423, LOC100046333, Zfp423 > V2LMM_220013	-0.074	-0.0659	-0.00699	0.0811	0.12	0.0943	0.04	-0.15	-0.06	-0.18	0.0226	-0.0241	0.00901	-0.0475	-0.0505	-0.11	0.0674	0.248	0.0107	0.121	0.0263	0.0434	-0.07	-0.04	-0.15	-0.17	-0.03	-0.08	-0.0177	-0.0531	-0.0813	-0.0432	-0.00624	-0.00566	-0.13	0.23	-0.22
ZNF423, Zfp423, LOC100046333, Zfp423 > V2LHS_252346	-0.0683	-0.0559	0.00439	0.103	0.0987	0.0865	0.03	-0.09	-0.06	-0.06	0.0016	-0.000211	-0.0175	-0.0976	-0.0632	-0.0532	0.064	0.255	-0.0149	0.105	0.0535	0.0645	-0.08	-0.04	-0.14	-0.19	-0.02	-0.13	-0.00679	0.000192	-0.0474	-0.000489	0.0802	0.0313	-0.3	-0.16	0.2
ZNF529 > V2LHS_211000	0.00328	-0.0299	-0.227	-0.0287	-0.0706	-0.132	0.06	0.01	-0.14	-0.09	-0.0133	0.0406	-0.203	-0.0715	-0.144	0.056	-0.107	-0.203	-0.241	-0.157	0.012	-0.071	0.01	0.15	0.07	-0.03	-0.17	-0.12	-0.178	-0.2	-0.212	-0.148	-0.184	-0.0624	0.23	-0.16	-0.14
ZNF529 > V2LHS_211135	-0.0107	-0.019	0.0619	0.0397	-0.22	0.033	-0.01	-0.27	0.05	-0.12	-0.0588	-0.165	0.167	-0.192	-0.0992	0.049	0.0545	-0.0809	0.0694	-0.0085	0.064	0.022	-0.14	0.55	0.1	-0.13	0.12	0.21	0.0881	0.0618	0.0212	0.0996	0.0488	0.156	0.12	-0.15	0.08
ZNF708, ZNF85, ZNF91, ZNF354C, ZNF107, ZNF44, ZSCAN2, ZNF695, ZNF490, ZNF492, ZNF529, ZFP2, ZNF607, ZNF514, ZNF720, ZNF98, ZNF595, ZNF679, ZNF721, ZNF675, LOC284371, ZNF260, ZNF678, ZNF429, ZNF761, LOC442319, MGC26356, ZNF487, LOC646864, LOC647678, LOC730110, LOC730291, LOC731228, LOC732272, LOC100129686, LOC100130108, LOC100130881, LOC100134769, Zfp85-rs1, Zfp9, Zfp94, Zfp386, Zfp606, 1700029I01…	0.0473	0.0695	-0.102	-0.234	0.183	0.159	0.07	-0.02	0.02	0.07	-0.00236	-0.17	-0.0435	-0.0813	0.0916	0.147	0.137	0.177	-0.0131	-0.303	0.223	0.289	0.14	0.09	0	0.49	0.24	0.3	0.0395	0.214	0.125	0.134	0.0665	0.000147	0.14	-0.02	0.01
ARHGAP21 > V2LHS_215765	0.0228	0.0403	-0.0106	0.0881	0.225	0.251	0.09	0.05	0.13	-0.04	0.0809	0.0245	0.0794	0.0615	0.145	0.309	-0.0273	0.0736	0.0044	-0.0355	0.0581	-0.384	0.1	0.27	0.33	-0.16	0.01	0.14	-0.0502	0.0993	0.0535	0.19	0.18	0.239	-0.04	0.43	-0.03
ARHGAP10, Arhgap10, Arhgap10 > V2LHS_156801	-0.357	0.000677	0.0169	-0.283	-0.436	0.0468	-0.1	-0.16	0.06	0.07	-0.378	-0.268	-0.122	-0.0417	0.199	-0.269	-0.0361	-0.168	-0.304	-0.585	-0.082	-0.171	-0.14	0.6	-0.04	-0.26	-0.08	-0.36	-0.00156	-0.193	-0.285	-0.257	-0.134	-0.232	-0.56	-0.3	-0.23
