# Supplementary material for: Integrative genomic and functional profiling of the pancreatic cancer genome
Source: BMC Genomics. 2013 Sep 16;14:624. doi: 10.1186/1471-2164-14-624 (PMC3848637; doi:10.1186/1471-2164-14-624)
Supplement: Additional file 4 — Correlation coefficients (R) and false discovery rates (q) for all hairpins targeting the same gene. [file 1471-2164-14-624-S4.xls]

## Sheet: Sheet1
Additional File 4. Correlation coefficients (R) and false discovery rates (q) for all hairpins targeting the same gene
R value	Gene	shRNA1	shRNA2	q value
0.995452	PLSCR1	V2LHS_67165	V2LHS_67167	0.00448138
0.986941	PPP1R12A	V2LHS_152121	V2LMM_170361	0.00224069
0.979732	C5orf21	V2LHS_117719	V2LHS_227696	0.00149379
0.973674	CCIN	V2LHS_197544	V2LMM_125005	0.00112034
0.970605	SUPT5H	V2LHS_153666	V2LMM_69466	0.00134441
0.957262	CNTNAP2	V2LHS_249205	V2LHS_5661	0.00186724
0.954696	CLTA	V2LHS_279620	V2LMM_54331	0.00160049
0.954393	PTEN	V2LHS_92314	V2LHS_228508	0.00140043
0.947942	CYLC2	V2LHS_113341	V2LHS_223883	0.00124483
0.945136	DLG2	V2LHS_113459	V2LHS_1841	0.00201662
0.940448	PLSCR1	V2LHS_248478	V2LHS_67165	0.00285179
0.939196	ANAPC1	V2LHS_237650	V2LHS_238499	0.00280086
0.935961	ZNF423	V2LHS_252346	V2LMM_220013	0.00275777
0.933466	ZNF260	V2LHS_257469	V2LHS_259736	0.00304094
0.923026	PLEKHG2	V2LHS_203068	V2LHS_78477	0.00403324
0.921126	IL29	V2LHS_118505	V2LHS_225119	0.00420129
0.920493	MED13L	V2LHS_181081	V2LHS_181082	0.00421777
0.917694	PLSCR1	V2LHS_248478	V2LHS_67167	0.0043569
0.916439	PTEN	V2LHS_92314	V2LHS_265808	0.00448138
0.905952	NFIB	V2LHS_62108	V2LHS_62110	0.00694614
0.902929	NOL3	V2LHS_47053	V2LHS_47054	0.00682877
0.897795	ZNF260	V2LHS_257258	V2LHS_259736	0.00774056
0.896648	NRG3	V2LHS_209060	V2LHS_211456	0.0077937
0.890724	LIPF	V2LHS_33622	V2LHS_33625	0.00877603
0.878194	ZNF260	V2LHS_257258	V2LHS_257469	0.0124582
0.872757	PCDH9	V2LHS_34210	V2LHS_34215	0.0141336
0.8725	ERBB4	V2LHS_43328	V2LHS_43329	0.0137761
0.859696	DCC	V2LHS_43699	V2LMM_17704	0.0186457
0.854928	NUP153	V2LHS_49962	V2LHS_49964	0.0205525
0.839016	USP47	V2LHS_174639	V2LHS_174641	0.0289796
0.832605	YAP1	V2LHS_247011	V2LHS_65509	0.0325261
0.82775	SFRS11	V2LHS_243554	V2LHS_243985	0.0350108
0.827415	Dcc	V2LMM_17704	V2LMM_20464	0.0340856
0.825843	GATA2	V2LHS_114070	V2LHS_114071	0.0341376
0.823269	CASP8AP2	V2LHS_241699	V2LHS_24947	0.0345706
0.822693	ARID1A	V2LHS_71866	V2LHS_71862	0.0344195
0.812187	MBD2	V2LHS_47399	V2LHS_201495	0.0419675
0.810119	DCC	V2LHS_43698	V2LMM_20464	0.0424552
0.805994	SMAD4	V2LHS_37199	V2LHS_37195	0.045733
0.80474	SGCZ	V2LHS_64171	V2LHS_64136	0.0457101
0.801683	KRAS	V2LHS_169384	V2LHS_178283	0.047601
0.800869	PTEN	V2LHS_228508	V2LHS_265808	0.0472145
0.798075	PPAP2B	V2LHS_24418	V2LHS_24419	0.0486699
0.793993	TNC	V2LHS_133230	V2LHS_133234	0.0515359
0.78415	DCC	V2LHS_43699	V2LMM_20464	0.0602496
0.783805	KRAS	V2LHS_169384	V2LHS_202204	0.059427
0.778622	PARK2	V2LHS_84517	V2LHS_84518	0.0642172
0.776648	CLN8	V2LHS_141806	V2LHS_52108	0.0645599
0.769798	CASP8AP2	V2LHS_241699	V2LHS_24944	0.0722051
0.76958	DCC	V2LHS_43698	V2LMM_17704	0.070985
0.768269	EID2	V2LHS_45272	V2LHS_45275	0.0712188
0.767053	CCNE1	V2LHS_112781	V2LHS_112782	0.0714435
0.756436	CASP8AP2	V2LHS_24944	V2LHS_24947	0.0818909
0.753963	ATXN1	V2LHS_92416	V2LHS_92418	0.0839429
0.750478	C10orf59	V2LHS_175221	V2LHS_222297	0.0862462
0.745914	SAMD4B	V2LHS_155309	V2LHS_284439	0.0900677
0.745132	FGFR2	V2LHS_230244	V2LHS_262926	0.0896276
0.742607	RRM1	V2LHS_93880	V2LHS_93884	0.0908638
0.735183	FGFR2	V2LHS_83539	V2LHS_202200	0.100147
0.721045	FGFR2	V2LHS_104466	V2LHS_230157	0.118383
0.712666	DCC	V2LHS_43698	V2LHS_43699	0.130952
0.711616	RRM1	V2LHS_93884	V2LHS_93885	0.130647
0.710228	KLF5	V2LHS_150116	V2LHS_150120	0.130636
0.709788	LINGO2	V2LHS_49674	V2LHS_49675	0.129295
0.709488	STAMBPL1	V2LHS_209720	V2LHS_252257	0.127961
0.708807	ROBO1	V2LHS_32197	V2LHS_32195	0.127142
0.7041	ERBB4	V2LHS_43328	V2LHS_43327	0.13297
0.703071	MYC	V2LHS_152050	V2LHS_152051	0.132365
0.703042	GRIK2	V2LHS_259852	V2LHS_72939	0.13048
0.699601	MAP2K4	V2LHS_152807	V2LMM_38540	0.134057
0.697993	GRIK2	V2LHS_259852	V2LHS_72940	0.135009
0.688827	ZFYVE9	V2LHS_35330	V2LHS_35331	0.148539
0.68388	MYC	V2LHS_152053	V2LHS_152051	0.155252
0.681353	PLEKHG2	V2LHS_202913	V2LHS_255181	0.158726
0.680548	MYC	V2LHS_152050	V2LHS_152053	0.157954
0.679202	ZNF260	V2LHS_78271	V2LHS_78274	0.158028
0.677603	ZNF260	V2LHS_259736	V2LHS_78274	0.159147
0.676231	ZNF260	V2LHS_257469	V2LHS_78274	0.159319
0.675015	MBD2	V2LHS_47400	V2LHS_201495	0.159458
0.671417	GRM5	V2LHS_236347	V2LHS_130897	0.164579
0.657864	TGFBR1	V2LHS_42384	V2LHS_55962	0.187665
0.654966	AKT2	V2LHS_132502	V2LHS_194788	0.190896
0.654215	TESK1	V2LHS_56671	V2LHS_56674	0.190108
0.649632	CHD9	V2LHS_137110	V2LHS_137114	0.196167
0.647209	MLL3	V2LHS_282577	V2LHS_248916	0.198551
0.643682	CLN8	V2LHS_272327	V2LHS_52107	0.202782
0.642896	DLG2	V2LHS_225398	V2LHS_1841	0.201662
0.638327	NUAK1	V2LHS_232918	V2LHS_95638	0.2079
0.635915	LPP	V2LHS_62541	V2LHS_62544	0.210726
0.62141	DLG2	V2LHS_225398	V2LHS_113459	0.238982
0.617208	ATM	V2LHS_348	V2LHS_89366	0.244801
0.614486	PARK2	V2LHS_84518	V2LHS_84520	0.248473
0.613469	PARK2	V2LHS_84517	V2LHS_84520	0.248307
0.61222	PPP1R12A	V2LHS_152123	V2LMM_170361	0.24793
0.600502	SMURF1	V2LHS_202678	V2LHS_203332	0.271666
0.599249	PLOD2	V2LHS_131378	V2LHS_131379	0.271263
0.599083	ZNF260	V2LHS_259736	V2LHS_78271	0.268883
0.598402	KRAS	V2LHS_178283	V2LHS_202204	0.267854
0.594144	YAP1	V2LHS_247011	V2LHS_65508	0.274835
0.593931	PTEN	V2LHS_92317	V2LHS_192536	0.272894
0.592015	CCNE1	V2LHS_112780	V2LHS_112781	0.274451
0.587417	FAF1	V2LHS_13532	V2LHS_199275	0.28281
0.580373	RRM1	V2LHS_93881	V2LHS_93885	0.29675
0.577055	RRM1	V2LHS_93881	V2LHS_93884	0.300942
0.574138	ZNF260	V2LHS_257258	V2LHS_78271	0.305161
0.573687	GATA6	V2LHS_42849	V2LHS_42850	0.303212
0.563782	PLEKHG2	V2LHS_78473	V2LHS_78477	0.323539
0.563572	NEGR1	V2LHS_179381	V2LHS_179383	0.321062
0.561886	PPP1R12A	V2LHS_152123	V2LHS_152121	0.32196
0.561653	TEX14	V2LHS_99314	V2LHS_99315	0.319685
0.560486	PTEN	V2LHS_119551	V2LHS_92314	0.319631
0.556917	KLF5	V2LHS_150116	V2LHS_150118	0.3257
0.555817	ATXN1	V2LHS_230429	V2LHS_92416	0.325495
0.555089	TGFB1	V2LHS_111876	V2LHS_111877	0.324527
0.552508	PPP1R12A	V2LHS_152121	V2LMM_200816	0.328154
0.551804	FGFR2	V2LHS_201766	V2LHS_262926	0.326754
0.550571	MBD2	V2LHS_47399	V2LHS_47400	0.32693
0.541882	CYLC2	V2LHS_224862	V2LHS_228430	0.344895
0.538795	GRIK2	V2LHS_72939	V2LHS_72942	0.348851
0.538718	PTEN	V2LHS_119551	V2LHS_265808	0.346149
0.538146	ZNF260	V2LHS_257469	V2LHS_78271	0.344788
0.537604	KRAS	V2LHS_202204	V2LHS_275818	0.343211
0.535157	40148	V2LHS_154296	V2LHS_154298	0.346669
0.534398	PLSCR4	V2LHS_246166	V2LHS_39265	0.345843
0.53436	FAF1	V2LHS_13532	V2LHS_254705	0.34313
0.521517	MLL3	V2LHS_282577	V2LHS_60368	0.37135
0.520734	PPP1R12A	V2LMM_170361	V2LMM_200816	0.370508
0.52012	ARPP-21	V2LHS_115318	V2LHS_115319	0.368926
0.518579	RECK	V2LHS_66982	V2LHS_66986	0.369818
0.509364	PTEN	V2LHS_231477	V2LHS_192536	0.391086
0.506775	PTEN	V2LHS_119551	V2LHS_228508	0.394122
0.505827	MLL3	V2LHS_60368	V2LHS_248916	0.393801
0.503136	C10orf59	V2LHS_175223	V2LHS_222297	0.397933
0.503	ATM	V2LHS_192880	V2LHS_89366	0.395264
0.499679	RNF38	V2LHS_98513	V2LHS_233622	0.401067
0.494402	CD72	V2LHS_150407	V2LHS_150408	0.411941
0.484823	GATA6	V2LHS_42848	V2LHS_42851	0.434743
0.482626	FANCC	V2LHS_238973	V2LHS_83646	0.437503
0.480234	ELP4	V2LHS_176389	V2LHS_176392	0.440884
0.479672	ZNF260	V2LHS_257258	V2LHS_78274	0.439287
0.477195	LINGO2	V2LHS_49673	V2LHS_49675	0.442926
0.476786	TNC	V2LHS_133231	V2LHS_133232	0.441132
0.476298	PTEN	V2LHS_92317	V2LHS_231477	0.43952
0.476246	FHIT	V2LHS_113859	V2LHS_267106	0.436608
0.473217	ELP4	V2LHS_176389	V2LHS_220667	0.442096
0.472918	TGFBR1	V2LHS_42384	V2LHS_55964	0.440004
0.472658	DKK3	V2LHS_71317	V2LHS_71315	0.437666
0.46996	DMD	V2LHS_84116	V2LHS_84118	0.441249
0.468878	SMAP1	V2LHS_259330	V2LHS_259750	0.441401
0.463511	SMAD4	V2LHS_37198	V2LHS_37195	0.452888
0.459164	RNF38	V2LHS_254776	V2LHS_98512	0.460692
0.45786	DKK3	V2LHS_71314	V2LHS_71317	0.460889
0.456533	MACROD2	V2LHS_229324	V2LHS_70408	0.461802
0.452451	GRID2	V2LHS_132035	V2LHS_132037	0.469875
0.45085	ERBB4	V2LHS_43329	V2LHS_43327	0.471268
0.449321	PTPRD	V2LHS_170972	V2LHS_221647	0.472268
0.439259	GRIK2	V2LHS_72939	V2LHS_72940	0.496149
0.43857	PTEN	V2LHS_119551	V2LHS_192536	0.495051
0.435269	FAF1	V2LHS_199275	V2LHS_12886	0.500928
0.431461	EGR2	V2LHS_263340	V2LHS_92808	0.507978
0.430832	MLL3	V2LHS_248036	V2LHS_60368	0.506521
0.427381	CREB3L4	V2LHS_207059	V2LHS_251995	0.512329
0.424505	ATXN1	V2LHS_230429	V2LHS_231559	0.516719
0.423998	ERBB2	V2LHS_17669	V2LHS_17671	0.514853
0.421314	TRAF7	V2LHS_195975	V2LHS_235835	0.519487
0.419266	IL6	V2LHS_111643	V2LHS_11600	0.521743
0.41784	RNF38	V2LHS_98513	V2LHS_98512	0.522778
0.416085	TP53	V2LHS_93615	V2LHS_93613	0.524561
0.41554	MLL3	V2LHS_248036	V2LHS_248916	0.522863
0.412638	ARID1B	V2LHS_11753	V2LHS_201002	0.527524
0.409298	RECK	V2LHS_66982	V2LHS_67019	0.533848
0.407873	CHD9	V2LHS_137110	V2LHS_27104	0.534899
0.402646	ELP4	V2LHS_176392	V2LHS_220667	0.546819
0.39982	ZFYVE9	V2LHS_35258	V2LHS_35331	0.551866
0.396635	PLEKHA5	V2LHS_176267	V2LHS_243554	0.556959
0.396394	PLSCR1	V2LHS_67165	V2LHS_67166	0.554571
0.395863	PLSCR1	V2LHS_248478	V2LHS_67166	0.552817
0.395589	CHD9	V2LHS_137112	V2LHS_27104	0.55053
0.389836	ZFYVE9	V2LHS_35258	V2LHS_35330	0.56389
0.388636	RECK	V2LHS_66985	V2LHS_67019	0.564131
0.385788	CNTNAP2	V2LHS_249205	V2LHS_53719	0.568665
0.385335	SNCAIP	V2LHS_246779	V2LHS_68948	0.566821
0.383057	FGFR2	V2LHS_201766	V2LHS_230244	0.570041
0.379187	TPM2	V2LHS_223002	V2LHS_55679	0.578134
0.378014	NEGR1	V2LHS_179384	V2LHS_179386	0.578304
0.377782	SMAD4	V2LHS_37198	V2LHS_37196	0.575893
0.377132	CCNE1	V2LHS_112780	V2LHS_112782	0.574671
0.373828	RGP1	V2LHS_230811	V2LHS_95371	0.580946
0.373255	PLSCR1	V2LHS_67166	V2LHS_67167	0.579438
0.372667	PTPRD	V2LHS_170976	V2LHS_221647	0.577909
0.369202	GLIS3	V2LHS_44226	V2LHS_44231	0.584093
0.366333	CASP8AP2	V2LHS_24946	V2LHS_24947	0.588088
0.365985	LINGO2	V2LHS_49673	V2LHS_49674	0.586074
0.365731	SMAD2	V2LHS_216709	V2LHS_250743	0.583723
0.365445	ATM	V2LHS_192880	V2LHS_348	0.581465
0.363959	FAF1	V2LHS_199275	V2LHS_254705	0.582625
0.362624	SMURF1	V2LHS_229724	V2LHS_201741	0.582864
0.361858	NAALADL2	V2LHS_206640	V2LHS_217629	0.582172
0.360687	EGFR	V2LHS_201187	V2LHS_43454	0.582399
0.356468	ATXN1	V2LHS_230429	V2LHS_92418	0.590993
0.355632	TMEM132D	V2LHS_141924	V2LHS_82061	0.590037
0.351033	ERBB4	V2LHS_43330	V2LHS_43327	0.600039
0.349425	CNTNAP2	V2LHS_53718	V2LHS_5661	0.601255
0.344222	FHIT	V2LHS_225339	V2LHS_267106	0.612752
0.342513	PTPRD	V2LHS_170974	V2LHS_221647	0.614397
0.341721	YAP1	V2LHS_65508	V2LHS_65509	0.613416
0.340318	TFDP1	V2LHS_251908	V2LMM_33515	0.614339
0.339007	PLEKHG2	V2LHS_203068	V2LHS_78473	0.614897
0.338543	TIMM50	V2LHS_25621	V2LHS_25620	0.613263
0.336612	PTEN	V2LHS_92314	V2LHS_92317	0.615475
0.335442	CHD9	V2LHS_137113	V2LHS_27104	0.615945
0.325923	LRP1B	V2LHS_176074	V2LHS_222135	0.63848
0.325757	FGFR2	V2LHS_104466	V2LHS_202200	0.635967
0.324844	FANCC	V2LHS_239126	V2LHS_83650	0.635424
0.321574	GNE	V2LHS_1671	V2LMM_24670	0.641713
0.320947	ZFYVE9	V2LHS_35329	V2LHS_35330	0.640422
0.317548	TEX14	V2LHS_232168	V2LHS_99314	0.64633
0.316747	GIGYF2	V2LHS_58176	V2LHS_58180	0.645483
0.316186	SMURF1	V2LHS_202678	V2LHS_229724	0.644111
0.312997	PTPRD	V2LHS_170974	V2LHS_170976	0.64924
0.309121	MICAL2	V2LHS_260261	V2LHS_79977	0.657272
0.305883	KRAS	V2LHS_202204	V2LHS_203252	0.663194
0.302848	TFDP1	V2LHS_251908	V2LHS_282193	0.668429
0.302818	USP47	V2LHS_174637	V2LHS_174640	0.665525
0.302611	POU5F2	V2LHS_45682	V2LHS_45685	0.663214
0.301266	TGFBR1	V2LHS_55962	V2LHS_55964	0.66377
0.300873	RB1	V2LHS_130606	V2LHS_130611	0.661744
0.300606	GSK3B	V2LHS_114290	V2LHS_114291	0.65949
0.295045	EGR2	V2LHS_92807	V2LHS_92809	0.671375
0.293714	AIM1L	V2LHS_277028	V2LHS_275695	0.671983
0.292207	MACROD2	V2LHS_70404	V2LHS_70408	0.673099
0.289021	RRM1	V2LHS_93880	V2LHS_93885	0.678716
0.285164	TNC	V2LHS_133230	V2LHS_133231	0.686507
0.283261	KLF5	V2LHS_150118	V2LHS_150120	0.688868
0.283043	FANCC	V2LHS_239056	V2LHS_83650	0.686366
0.280903	TUSC3	V2LHS_84563	V2LHS_84564	0.689401
0.279511	SMAD2	V2LHS_197144	V2LHS_206703	0.690435
0.279394	EID2B	V2LHS_16180	V2LHS_241839	0.687816
0.27649	ERBB4	V2LHS_43326	V2LHS_43330	0.692448
0.275947	PTPRD	V2LHS_170972	V2LHS_170974	0.691057
0.275023	FGFR2	V2LHS_104466	V2LHS_201766	0.690439
0.270997	SMAD4	V2LHS_37198	V2LHS_37199	0.698086
0.265181	TNFSF15	V2LHS_50198	V2LHS_50200	0.710391
0.262093	PXMP3	V2LHS_232465	V2LHS_268732	0.715625
0.261711	PTEN	V2LHS_119551	V2LHS_92319	0.713637
0.261028	RNF38	V2LHS_233622	V2LHS_98512	0.712639
0.260787	MICAL2	V2LHS_79974	V2LHS_79977	0.71038
0.260108	NAALADL2	V2LHS_209237	V2LHS_210401	0.709269
0.25685	MACROD2	V2LHS_229324	V2LHS_229912	0.715248
0.253062	FGFR2	V2LHS_201766	V2LHS_230157	0.722407
0.251822	TGFBR1	V2LHS_55962	V2LHS_42382	0.722957
0.25047	FANCC	V2LHS_239056	V2LHS_239126	0.723316
0.249462	CHD9	V2LHS_137110	V2LHS_137112	0.722999
0.244791	C9orf3	V2LHS_111050	V2LHS_177717	0.732211
0.243308	PTEN	V2LHS_92317	V2LHS_228508	0.733075
0.23956	TMEM132D	V2LHS_141924	V2LHS_204101	0.740014
0.239212	TLE1	V2LHS_18397	V2LHS_18399	0.737989
0.238309	DKK3	V2LHS_71314	V2LHS_71315	0.737395
0.233564	SMURF1	V2LHS_203332	V2LHS_229724	0.747577
0.232059	NFIB	V2LHS_189600	V2LHS_62111	0.748968
0.232031	GRM5	V2LHS_130899	V2LHS_237235	0.746193
0.230814	CASP8AP2	V2LHS_24944	V2LHS_24946	0.746304
0.225981	PLOD2	V2LHS_131377	V2LHS_131379	0.755811
0.224824	ZFYVE9	V2LHS_35258	V2LHS_35328	0.756046
0.224584	TOX3	V2LHS_75830	V2LHS_258623	0.753776
0.22447	PXMP3	V2LHS_268732	V2LHS_92338	0.751187
0.224196	SAMD4B	V2LHS_155306	V2LHS_283518	0.749078
0.223468	PAK4	V2LHS_197682	V2LHS_197812	0.748056
0.222201	C9orf100	V2LHS_177692	V2LHS_177694	0.748399
0.219622	FGFR2	V2LHS_230157	V2LHS_202200	0.751834
0.219614	ASXL1	V2LHS_74613	V2LHS_74614	0.749068
0.217341	C10orf59	V2LHS_175223	V2LHS_175221	0.752221
0.213544	FGFR2	V2LHS_104466	V2LHS_83539	0.759249
0.212537	Ccin	V2LMM_125007	V2LMM_241557	0.759128
0.211923	FAF1	V2LHS_13534	V2LHS_254705	0.757907
0.211408	TMSB4X	V2LHS_67112	V2LHS_67110	0.756387
0.209636	PLOD2	V2LHS_131377	V2LHS_131376	0.758
0.209399	ARID1B	V2LHS_11753	V2LHS_213910	0.755797
0.208451	C9orf127	V2LHS_115857	V2LHS_115859	0.755434
0.206874	FGFR2	V2LHS_201766	V2LHS_202200	0.756393
0.204817	C5orf21	V2LHS_117716	V2LHS_227696	0.758796
0.204277	CNTNAP2	V2LHS_53719	V2LHS_5661	0.757488
0.203361	USP47	V2LHS_174637	V2LHS_174639	0.756894
0.203022	RB1	V2LHS_130609	V2LHS_139	0.755018
0.202424	ARPP-21	V2LHS_115314	V2LHS_115319	0.753752
0.202167	C10orf59	V2LHS_175220	V2LHS_175223	0.751736
0.201694	EGR2	V2LHS_92807	V2LHS_92808	0.750202
0.200803	LPP	V2LHS_62541	V2LHS_62542	0.749643
0.200374	ERBB4	V2LHS_43326	V2LHS_43329	0.74815
0.199538	ATM	V2LHS_348	V2LHS_89368	0.747417
0.192818	FGFR2	V2LHS_230157	V2LHS_230244	0.760995
0.190499	CCIN	V2LHS_196333	V2LHS_197544	0.763668
0.188671	TUSC3	V2LHS_84562	V2LHS_84564	0.765413
0.186892	RECK	V2LHS_66982	V2LHS_66985	0.766956
0.185849	ANKRD22	V2LHS_24399	V2LHS_24404	0.766741
0.183738	PTPRD	V2LHS_170972	V2LHS_170976	0.769616
0.183733	GLIS3	V2LHS_44231	V2LHS_47545	0.767033
0.183512	C9orf3	V2LHS_111050	V2LHS_218234	0.765105
0.181814	CREB3	V2LHS_197887	V2LHS_199720	0.766638
0.181086	SNCAIP	V2LHS_246779	V2LHS_68952	0.765808
0.18024	PTEN	V2LHS_92319	V2LHS_265808	0.765393
0.180013	CNTNAP2	V2LHS_249205	V2LHS_53718	0.763296
0.179271	FGFR2	V2LHS_230157	V2LHS_83539	0.762352
0.17767	RNF38	V2LHS_254776	V2LHS_98511	0.763581
0.17383	RRM1	V2LHS_93880	V2LHS_93881	0.769747
0.173271	CTNNA3	V2LHS_71111	V2LHS_71113	0.768381
0.171618	KRAS	V2LHS_169384	V2LHS_275818	0.769688
0.169211	C5orf21	V2LHS_117716	V2LHS_117719	0.772747
0.164708	PLEKHA5	V2LHS_176267	V2LHS_243985	0.7805
0.163933	LAMA2	V2LHS_92966	V2LHS_92967	0.779832
0.163028	TIMM50	V2LHS_25617	V2LHS_25620	0.779601
0.160111	CASP8AP2	V2LHS_241699	V2LHS_24946	0.78366
0.15639	ANKRD22	V2LHS_24403	V2LHS_24404	0.789467
0.155168	AHR	V2LHS_132482	V2LHS_236720	0.7898
0.152298	CDKN2C	V2LHS_202787	V2LHS_203248	0.79351
0.15166	PTEN	V2LHS_92317	V2LHS_265808	0.792608
0.148485	MLL3	V2LHS_248036	V2LHS_282577	0.797381
0.145002	CHD9	V2LHS_137110	V2LHS_137113	0.802787
0.142922	FHIT	V2LHS_113857	V2LHS_267106	0.805145
0.142196	PTEN	V2LHS_92319	V2LHS_228508	0.804267
0.140321	NAALADL2	V2LHS_206640	V2LHS_210401	0.806181
0.140207	TNFSF15	V2LHS_50197	V2LHS_50198	0.803886
0.139395	MAOB	V2LHS_238266	V2LHS_131192	0.803298
0.139064	CDKN2A	V2LHS_195839	V2LHS_200168	0.801503
0.134617	SMAD2	V2LHS_250743	V2LHS_251359	0.80911
0.133091	TNC	V2LHS_133231	V2LHS_133234	0.809982
0.13151	USP47	V2LHS_174639	V2LHS_174640	0.811047
0.131193	EGFR	V2LHS_200678	V2LHS_43454	0.809278
0.13022	PAWR	V2LHS_152662	V2LHS_152663	0.808909
0.130187	GLIS3	V2LHS_44226	V2LHS_44230	0.806526
0.119617	SOS1	V2LHS_56531	V2LHS_56529	0.827952
0.117191	PTEN	V2LHS_119551	V2LHS_92317	0.830803
0.116122	WWOX	V2LHS_115633	V2LHS_115634	0.830468
0.110506	PTEN	V2LHS_92319	V2LHS_231477	0.840185
0.108562	GRID2	V2LHS_132037	V2LHS_6797	0.842145
0.105443	SPAG8	V2LHS_43601	V2LMM_150720	0.846334
0.105021	TLE1	V2LHS_18399	V2LHS_287011	0.84464
0.104018	RECK	V2LHS_66985	V2LHS_66986	0.844336
0.10305	FAF1	V2LHS_254705	V2LHS_12886	0.843755
0.102064	RB1	V2LHS_130606	V2LHS_139	0.843784
0.0987132	ZNF382	V2LHS_177729	V2LHS_218553	0.848564
0.0978393	ANKRD22	V2LHS_24399	V2LHS_24403	0.847983
0.0971662	RNF38	V2LHS_254776	V2LHS_98513	0.846941
0.0959318	FHIT	V2LHS_113857	V2LHS_113859	0.847319
0.095209	PTEN	V2LHS_92314	V2LHS_92319	0.846422
0.0930119	SMAP1	V2LHS_259330	V2LHS_73428	0.848354
0.0886491	DKK3	V2LHS_71314	V2LHS_71318	0.855834
0.0880342	ERBB4	V2LHS_43329	V2LHS_43330	0.854855
0.0874069	CYLC2	V2LHS_113345	V2LHS_223883	0.853735
0.0831503	MBOAT1	V2LHS_62827	V2LHS_62830	0.860021
0.0823599	PLCB4	V2LHS_111458	V2LHS_267189	0.859174
0.0808586	ASXL1	V2LHS_74613	V2LHS_74615	0.860049
0.0788376	GSK3B	V2LHS_114290	V2LHS_114293	0.861935
0.0760608	GLIS3	V2LHS_185111	V2LHS_44226	0.865185
0.0731797	MICAL2	V2LHS_260261	V2LHS_79974	0.868636
0.0723039	USP47	V2LHS_174637	V2LHS_174641	0.868034
0.070377	EGFR	V2LHS_200678	V2LHS_201187	0.869833
0.0697051	SMAD2	V2LHS_197144	V2LHS_250743	0.868812
0.0689464	Ccin	V2LMM_125007	V2LMM_125005	0.867933
0.0681792	LINGO2	V2LHS_49671	V2LHS_49674	0.86706
0.0636378	PLOD2	V2LHS_131378	V2LHS_131376	0.873875
0.0624807	ZFYVE9	V2LHS_35331	V2LHS_35328	0.874011
0.0621052	SMAP1	V2LHS_259750	V2LHS_73425	0.872505
0.061339	MACROD2	V2LHS_229912	V2LHS_70408	0.871844
0.0609469	CCIN	V2LHS_196333	V2LMM_125005	0.870253
0.0597593	LIPF	V2LHS_262160	V2LHS_33621	0.870079
0.0593674	TFDP1	V2LHS_282193	V2LMM_33515	0.868637
0.0593275	TIMM50	V2LHS_25617	V2LHS_25621	0.866349
0.0569484	MACROD2	V2LHS_229324	V2LHS_70404	0.868914
0.0542504	DKK3	V2LHS_71318	V2LHS_71315	0.872046
0.0542165	SNCAIP	V2LHS_68948	V2LHS_68952	0.86978
0.0532335	DMD	V2LHS_84115	V2LHS_84116	0.86955
0.0524853	CSMD3	V2LHS_119271	V2LHS_119274	0.868919
0.050913	CDKN2C	V2LHS_202787	V2LHS_262058	0.869783
0.0483383	FANCC	V2LHS_238973	V2LHS_83650	0.87253
0.046938	NEGR1	V2LHS_179384	V2LHS_179385	0.873029
0.0441269	PTEN	V2LHS_92314	V2LHS_192536	0.876193
0.0427266	LINGO2	V2LHS_49671	V2LHS_49675	0.876501
0.0423116	TLE1	V2LHS_18397	V2LHS_18400	0.874992
0.0405862	PTEN	V2LHS_265808	V2LHS_192536	0.876286
0.0380089	GRIK2	V2LHS_72940	V2LHS_72942	0.879027
0.0368529	DLG2	V2LHS_225398	V2LHS_225755	0.87899
0.0367117	TOX3	V2LHS_75758	V2LHS_258623	0.876975
0.0341732	PPAP2B	V2LHS_24417	V2LHS_24418	0.879885
0.0282584	PTEN	V2LHS_92317	V2LHS_92319	0.889123
0.0273939	CYLC2	V2LHS_113341	V2LHS_113345	0.888399
0.0262773	USP47	V2LHS_218228	V2LHS_174640	0.888176
0.0261495	LAMA2	V2LHS_92963	V2LHS_92967	0.886158
0.025476	ZNF382	V2LHS_177728	V2LHS_218553	0.885303
0.0248529	EGR2	V2LHS_263340	V2LHS_92809	0.884165
0.0175725	KRAS	V2LHS_275818	V2LHS_203252	0.896442
0.0175658	RNF38	V2LHS_254776	V2LHS_233622	0.894178
0.0152219	CASP8AP2	V2LHS_24945	V2LHS_24947	0.896435
0.0139874	TOX3	V2LHS_75758	V2LHS_75830	0.896463
0.0139753	SLC6A20	V2LHS_45843	V2LHS_45844	0.894234
0.013358	ATM	V2LHS_192880	V2LHS_89368	0.893169
0.0132338	KAL1	V2LHS_77077	V2LHS_77082	0.891185
0.0124856	NUP153	V2LHS_49962	V2LHS_49963	0.890415
0.0117084	PXMP3	V2LHS_268732	V2LHS_92341	0.889498
0.00846923	PCDH9	V2LHS_34212	V2LHS_34215	0.893352
0.00485863	RB1	V2LHS_130606	V2LHS_262671	0.897801
9.61337e-05	SMAD2	V2LHS_206703	V2LHS_250743	0.904687
7.14506e-05	Ccin	V2LMM_125007	V2LHS_197544	0.902486
-0.00128032	TNC	V2LHS_133234	V2LHS_133232	0.902732
-0.00399024	ARPP-21	V2LHS_115314	V2LHS_115318	0.905333
-0.00447565	KRAS	V2LHS_169384	V2LHS_203252	0.904091
-0.00481986	SMURF1	V2LHS_203332	V2LHS_201741	0.902557
-0.0101554	PLEKHG2	V2LHS_202913	V2LHS_78477	0.910379
-0.0160619	CHD9	V2LHS_137113	V2LHS_137114	0.918683
-0.0173077	ZNF529	V2LHS_211000	V2LHS_211135	0.918743
-0.0181257	LRP1B	V2LHS_176070	V2LHS_176074	0.917805
-0.0189124	PLOD2	V2LHS_131379	V2LHS_131376	0.916991
-0.0199298	FHIT	V2LHS_113857	V2LHS_225339	0.91661
-0.0217729	MBD2	V2LHS_47398	V2LHS_47400	0.917703
-0.0226922	GSK3B	V2LHS_114291	V2LHS_114293	0.917252
-0.0231966	PLEKHA5	V2LHS_176267	V2LHS_176262	0.915882
-0.0240949	USP47	V2LHS_174637	V2LHS_218228	0.915233
-0.0245032	ERBB4	V2LHS_43328	V2LHS_43330	0.913815
-0.0253961	CLN8	V2LHS_272327	V2LHS_52108	0.913062
-0.0273849	ARID1B	V2LHS_201002	V2LHS_213910	0.914447
-0.0288042	PXMP3	V2LHS_92341	V2LHS_92338	0.914771
-0.0294676	MED13L	V2LHS_181081	V2LHS_100738	0.913883
-0.0331361	MBD2	V2LHS_47398	V2LHS_47399	0.917856
-0.0348163	PLEKHG2	V2LHS_202913	V2LHS_78473	0.91882
-0.0361377	TYR	V2LHS_92644	V2LHS_92649	0.918978
-0.0409992	TLE1	V2LHS_18399	V2LHS_18400	0.92561
-0.0418385	CHD9	V2LHS_137114	V2LHS_27104	0.924964
-0.0421022	LINGO2	V2LHS_49671	V2LHS_49673	0.923227
-0.0426023	ARPP-21	V2LHS_115314	V2LHS_115317	0.921911
-0.0453991	CYLC2	V2LHS_113341	V2LHS_228430	0.924571
-0.047946	FGFR2	V2LHS_230157	V2LHS_262926	0.926829
-0.0514243	AHR	V2LHS_132480	V2LHS_132482	0.930809
-0.0530425	FAF1	V2LHS_13532	V2LHS_12886	0.931578
-0.0538047	CDKN2C	V2LHS_262058	V2LHS_262296	0.930795
-0.0548321	TUSC3	V2LHS_84562	V2LHS_84563	0.930412
-0.0554085	CLN8	V2LHS_141806	V2LHS_272327	0.929233
-0.0554909	PLEKHA5	V2LHS_176265	V2LHS_243985	0.92723
-0.0573804	C9orf3	V2LHS_177717	V2LHS_218234	0.928254
-0.0576667	SMAD2	V2LHS_206703	V2LHS_251359	0.926589
-0.0590347	SAMD4B	V2LHS_155309	V2LHS_191282	0.926759
-0.0593011	GRIK2	V2LHS_259852	V2LHS_72942	0.925125
-0.0597985	NEGR1	V2LHS_179385	V2LHS_179386	0.923798
-0.0607716	CA9	V2LHS_112665	V2LHS_112667	0.923331
-0.0611891	PLSCR4	V2LHS_39265	V2LHS_39266	0.921928
-0.061201	LRP1B	V2LHS_176070	V2LHS_222135	0.919856
-0.0615508	MED13L	V2LHS_181082	V2LHS_100737	0.918371
-0.0615841	GLIS3	V2LHS_185111	V2LHS_47545	0.916397
-0.0662314	PLEKHG2	V2LHS_202913	V2LHS_203068	0.922379
-0.066298	CYLC2	V2LHS_223883	V2LHS_228430	0.920449
-0.0701231	C10orf59	V2LHS_175220	V2LHS_222297	0.924957
-0.0718313	EGR2	V2LHS_263340	V2LHS_92807	0.925623
-0.0720504	GRID2	V2LHS_132035	V2LHS_6797	0.923947
-0.0739735	GLIS3	V2LHS_44230	V2LHS_47545	0.925157
-0.0760111	MBD2	V2LHS_47398	V2LHS_201495	0.926204
-0.0776927	SAMD4B	V2LHS_191282	V2LHS_283518	0.92704
-0.0790047	PPP1R12A	V2LHS_152123	V2LMM_200816	0.927179
-0.0796007	KRAS	V2LHS_178283	V2LHS_275818	0.926155
-0.0816269	WWOX	V2LHS_115634	V2LHS_255213	0.927489
-0.081761	C9orf3	V2LHS_177716	V2LHS_177717	0.925727
-0.0848364	LIPK	V2LHS_40803	V2LHS_40804	0.929116
-0.0883963	WWOX	V2LHS_115633	V2LHS_255213	0.933031
-0.0892849	FANCC	V2LHS_83646	V2LHS_83650	0.932461
-0.0920323	CLN8	V2LHS_141806	V2LHS_52038	0.935011
-0.0936076	CASP8AP2	V2LHS_24945	V2LHS_24946	0.935541
-0.0939536	SMAP1	V2LHS_73425	V2LHS_73428	0.934102
-0.0947114	ROBO1	V2LHS_32197	V2LHS_32196	0.933295
-0.0966116	USP47	V2LHS_174641	V2LHS_174640	0.934176
-0.0971789	C9orf3	V2LHS_177716	V2LHS_218234	0.93296
-0.0984019	TNFSF15	V2LHS_50197	V2LHS_50200	0.933044
-0.0986958	ROBO1	V2LHS_32196	V2LHS_32195	0.931488
-0.0997312	RB1	V2LHS_139	V2LHS_262671	0.931018
-0.102404	FAF1	V2LHS_13532	V2LHS_13534	0.933247
-0.103792	DMD	V2LHS_84116	V2LHS_84114	0.933666
-0.104444	ARSB	V2LHS_89505	V2LHS_89506	0.932609
-0.10573	NEGR1	V2LHS_179381	V2LHS_179386	0.932551
-0.105992	MBOAT1	V2LHS_62827	V2LHS_62831	0.931054
-0.10618	CASP8AP2	V2LHS_24944	V2LHS_24945	0.929463
-0.106803	NEGR1	V2LHS_179381	V2LHS_179385	0.928386
-0.108511	PXMP3	V2LHS_232465	V2LHS_92338	0.928852
-0.110068	ATM	V2LHS_89366	V2LHS_89368	0.929387
-0.111319	ERBB4	V2LHS_43326	V2LHS_43328	0.929378
-0.113391	LAMA2	V2LHS_92962	V2LHS_92963	0.930588
-0.114104	CLN8	V2LHS_141806	V2LHS_52107	0.929779
-0.114987	LPP	V2LHS_62542	V2LHS_62544	0.929247
-0.115009	PTEN	V2LHS_92319	V2LHS_192536	0.927359
-0.117047	DPP6	V2LHS_151210	V2LHS_151213	0.928632
-0.118224	SAMD4B	V2LHS_155306	V2LHS_284439	0.928524
-0.12382	ZFYVE9	V2LHS_35329	V2LHS_35331	0.935162
-0.124319	SLC6A20	V2LHS_45843	V2LHS_45847	0.93406
-0.125647	RNF38	V2LHS_233622	V2LHS_98511	0.93423
-0.126506	DPP6	V2LHS_151210	V2LHS_151211	0.933546
-0.128124	CLN8	V2LHS_52038	V2LHS_52108	0.934035
-0.129801	KRAS	V2LHS_178283	V2LHS_203252	0.934677
-0.132445	40148	V2LHS_154296	V2LHS_284258	0.936586
-0.13462	MED13L	V2LHS_181082	V2LHS_100738	0.937808
-0.136829	SELV	V2LHS_85536	V2LHS_85539	0.939233
-0.145701	GRID2	V2LHS_132037	V2LHS_132038	0.950841
-0.146022	MED13L	V2LHS_181081	V2LHS_100737	0.949404
-0.146066	PTEN	V2LHS_228508	V2LHS_192536	0.947547
-0.146947	TMEM132D	V2LHS_141924	V2LHS_82059	0.946929
-0.14699	FANCC	V2LHS_238973	V2LHS_239126	0.945097
-0.149962	LIPM	V2LHS_104388	V2LHS_104391	0.947941
-0.151656	DLG2	V2LHS_225755	V2LHS_113459	0.948515
-0.15241	DLG2	V2LHS_225755	V2LHS_1841	0.947718
-0.157051	GNE	V2LHS_1671	V2LHS_68613	0.952537
-0.158769	TMEM132D	V2LHS_204101	V2LHS_82061	0.95286
-0.158893	PLSCR4	V2LHS_39265	V2LHS_39269	0.951117
-0.168389	SMAD4	V2LHS_37195	V2LHS_37196	0.96268
-0.16934	TMSB4X	V2LHS_67112	V2LHS_50197	0.962207
-0.169648	PPAP2B	V2LHS_24417	V2LHS_24419	0.960751
-0.171176	NAALADL2	V2LHS_206640	V2LHS_209237	0.960997
-0.171527	TEX14	V2LHS_232168	V2LHS_99315	0.959602
-0.171805	CYLC2	V2LHS_223883	V2LHS_224862	0.958124
-0.172502	SAMD4B	V2LHS_155309	V2LHS_283518	0.957332
-0.172853	ARID1A	V2LHS_283735	V2LHS_71862	0.955939
-0.174217	FHIT	V2LHS_113859	V2LHS_225339	0.955971
-0.174318	RECK	V2LHS_66986	V2LHS_67019	0.954313
-0.175775	SMAP1	V2LHS_259750	V2LHS_73428	0.954382
-0.176585	GIGYF2	V2LHS_248391	V2LHS_58176	0.9537
-0.177206	CLN8	V2LHS_52107	V2LHS_52108	0.952668
-0.180308	ARHGEF10	V2LHS_80180	V2LHS_80181	0.955166
-0.185745	PLEKHA5	V2LHS_176265	V2LHS_176267	0.960569
-0.186244	CNTNAP2	V2LHS_53718	V2LHS_53720	0.959396
-0.188396	PLSCR4	V2LHS_39266	V2LHS_39269	0.960439
-0.188521	LPHN3	V2LHS_81463	V2LHS_81465	0.95878
-0.191786	RECK	V2LHS_66985	V2LHS_66984	0.961413
-0.192388	TNC	V2LHS_133230	V2LHS_133232	0.960495
-0.192757	CHD9	V2LHS_137112	V2LHS_137114	0.959151
-0.197406	CDKN2C	V2LHS_203248	V2LHS_262058	0.963357
-0.197848	PXMP3	V2LHS_232465	V2LHS_92341	0.962059
-0.198242	TLE1	V2LHS_287011	V2LHS_18400	0.9608
-0.202138	PCDH9	V2LHS_34210	V2LHS_34212	0.963901
-0.202726	SMAD2	V2LHS_197144	V2LHS_251359	0.962942
-0.203321	SGCZ	V2LHS_64134	V2LHS_64136	0.961738
-0.20471	NFIB	V2LHS_62110	V2LHS_62111	0.961809
-0.206626	PCDH9	V2LHS_245228	V2LHS_34212	0.96241
-0.208626	GRID2	V2LHS_132038	V2LHS_6797	0.963
-0.211714	CDKN2C	V2LHS_202787	V2LHS_262296	0.965033
-0.212568	LIPF	V2LHS_33622	V2LHS_33621	0.964378
-0.225031	TGFBR1	V2LHS_42384	V2LHS_42382	0.978327
-0.226962	CA9	V2LHS_112663	V2LHS_112665	0.978937
-0.228427	PLEKHA5	V2LHS_176265	V2LHS_243554	0.978946
-0.228938	C10orf59	V2LHS_175220	V2LHS_175221	0.977758
-0.231041	RECK	V2LHS_67019	V2LHS_66984	0.978703
-0.232783	FGFR2	V2LHS_104466	V2LHS_262926	0.978914
-0.23495	SMAD2	V2LHS_216709	V2LHS_251359	0.979715
-0.235824	PLEKHA5	V2LHS_176265	V2LHS_176262	0.978903
-0.235848	EFHD1	V2LHS_137379	V2LHS_233924	0.977133
-0.237087	SMURF1	V2LHS_202678	V2LHS_201741	0.976859
-0.239621	FGFR2	V2LHS_104466	V2LHS_230244	0.978216
-0.242897	NOL3	V2LHS_47054	V2LHS_47055	0.980153
-0.24292	SLC6A20	V2LHS_45844	V2LHS_45847	0.978394
-0.244183	SAMD4B	V2LHS_155306	V2LHS_155309	0.978193
-0.246581	PLSCR4	V2LHS_246166	V2LHS_39266	0.979246
-0.247894	GLIS3	V2LHS_44226	V2LHS_47545	0.979064
-0.250801	POU5F2	V2LHS_45682	V2LHS_45687	0.980713
-0.250898	CASP8AP2	V2LHS_241699	V2LHS_24945	0.979073
-0.25399	ATXN1	V2LHS_231559	V2LHS_92416	0.980888
-0.254288	FGFR2	V2LHS_262926	V2LHS_202200	0.97949
-0.254695	ZNF382	V2LHS_177728	V2LHS_177729	0.978173
-0.259374	TESK1	V2LHS_56671	V2LHS_56676	0.982005
-0.261374	RNF38	V2LHS_98511	V2LHS_98512	0.98249
-0.261552	TYR	V2LHS_92644	V2LHS_92645	0.980976
-0.264647	PLSCR2	V2LHS_39196	V2LHS_39198	0.983007
-0.265716	AKT2	V2LHS_237948	V2LHS_132502	0.982477
-0.265954	ZFYVE9	V2LHS_35330	V2LHS_35328	0.980975
-0.266361	PLSCR4	V2LHS_246166	V2LHS_39269	0.979667
-0.269789	ASXL1	V2LHS_74615	V2LHS_74614	0.981832
-0.274229	GLIS3	V2LHS_185111	V2LHS_44231	0.985025
-0.27854	ATXN1	V2LHS_231559	V2LHS_268731	0.988038
-0.28007	CHD9	V2LHS_137112	V2LHS_137113	0.988077
-0.280974	RB1	V2LHS_130609	V2LHS_262671	0.987423
-0.282985	LIPF	V2LHS_33625	V2LHS_33621	0.987906
-0.283228	NFIB	V2LHS_62108	V2LHS_62111	0.986438
-0.283417	PLEKHG2	V2LHS_203068	V2LHS_255181	0.984953
-0.284887	NEGR1	V2LHS_179381	V2LHS_179384	0.984865
-0.285199	CYLC2	V2LHS_113341	V2LHS_224862	0.983515
-0.286412	LAMA2	V2LHS_92963	V2LHS_92966	0.983116
-0.286871	SNCAIP	V2LHS_68949	V2LHS_68952	0.981972
-0.288506	DCC	V2LHS_43699	V2LMM_3060	0.981986
-0.293334	NEGR1	V2LHS_179383	V2LHS_179385	0.985441
-0.293406	TMEM132D	V2LHS_204101	V2LHS_82059	0.983832
-0.293778	C9orf100	V2LHS_177692	V2LHS_177695	0.982513
-0.294495	TGFBR1	V2LHS_55964	V2LHS_42382	0.981602
-0.297814	C9orf100	V2LHS_177694	V2LHS_177695	0.983318
-0.297835	SMAP1	V2LHS_259330	V2LHS_73425	0.981655
-0.30134	GLIS3	V2LHS_185111	V2LHS_44230	0.983556
-0.302967	CCIN	V2LHS_196333	V2LMM_241557	0.983571
-0.303741	ERBB4	V2LHS_43326	V2LHS_43327	0.982723
-0.304317	PTEN	V2LHS_231477	V2LHS_265808	0.98173
-0.304592	TNFSF8	V2LHS_112816	V2LHS_6609	0.980326
-0.306908	PLEKHG2	V2LHS_255181	V2LHS_78477	0.981081
-0.307015	PLSCR1	V2LHS_247084	V2LHS_67166	0.979536
-0.307255	GRID2	V2LHS_132035	V2LHS_132038	0.978091
-0.308546	DMD	V2LHS_84114	V2LHS_84118	0.977754
-0.31287	MED13L	V2LHS_100738	V2LHS_100737	0.980414
-0.313167	PLCB4	V2LHS_111458	V2LHS_111460	0.979027
-0.315167	LAMA2	V2LHS_92962	V2LHS_92966	0.979181
-0.315742	GIGYF2	V2LHS_248391	V2LHS_58180	0.978149
-0.319574	ARPP-21	V2LHS_115317	V2LHS_115319	0.980414
-0.320972	GRM5	V2LHS_130899	V2LHS_236347	0.980266
-0.321733	EGR2	V2LHS_92808	V2LHS_92809	0.979371
-0.325747	FANCC	V2LHS_239056	V2LHS_83646	0.98182
-0.329952	NUP153	V2LHS_49963	V2LHS_49964	0.98449
-0.330128	SNCAIP	V2LHS_246779	V2LHS_68949	0.983011
-0.332214	DMD	V2LHS_84115	V2LHS_84118	0.983274
-0.332998	PTEN	V2LHS_119551	V2LHS_231477	0.982441
-0.333311	ATXN1	V2LHS_231559	V2LHS_92418	0.981179
-0.333698	PTEN	V2LHS_92314	V2LHS_231477	0.979932
-0.33391	RB1	V2LHS_130611	V2LHS_139	0.978538
-0.340389	CSMD3	V2LHS_119271	V2LHS_166348	0.982746
-0.343114	PLOD2	V2LHS_131375	V2LHS_131376	0.983597
-0.348267	Ccin	V2LMM_241557	V2LHS_197544	0.98674
-0.349253	GATA6	V2LHS_42848	V2LHS_42849	0.986016
-0.350058	DMD	V2LHS_84115	V2LHS_84114	0.985124
-0.351547	PCDH9	V2LHS_245228	V2LHS_34210	0.984972
-0.352419	FGFR2	V2LHS_201766	V2LHS_83539	0.984175
-0.352533	USP47	V2LHS_174641	V2LHS_218228	0.982695
-0.360284	PLOD2	V2LHS_131375	V2LHS_131378	0.988162
-0.360319	DCC	V2LHS_43698	V2LMM_3060	0.986597
-0.362881	PCDH9	V2LHS_245228	V2LHS_34215	0.987173
-0.363216	CA9	V2LHS_112663	V2LHS_112667	0.985867
-0.366424	SAMD4B	V2LHS_191282	V2LHS_284439	0.986896
-0.36881	FGFR2	V2LHS_230244	V2LHS_202200	0.987333
-0.368985	PLEKHG2	V2LHS_255181	V2LHS_78473	0.985907
-0.369531	FANCC	V2LHS_238973	V2LHS_239056	0.984754
-0.375204	NOL3	V2LHS_47053	V2LHS_47055	0.98784
-0.375355	IMMP2L	V2LHS_159216	V2LHS_159217	0.986378
-0.377112	RB1	V2LHS_130609	V2LHS_130611	0.986288
-0.3776	Ccin	V2LMM_241557	V2LMM_125005	0.985135
-0.3793	SNCAIP	V2LHS_68948	V2LHS_68949	0.985019
-0.38834	NRG3	V2LHS_209060	V2LHS_211569	0.991314
-0.388812	DPP6	V2LHS_151211	V2LHS_151213	0.990165
-0.400898	FAF1	V2LHS_13534	V2LHS_199275	0.99822
-0.403649	PTEN	V2LHS_228508	V2LHS_231477	0.998674
-0.404292	MACROD2	V2LHS_229912	V2LHS_70404	0.99767
-0.404484	LAMA2	V2LHS_92962	V2LHS_92967	0.996298
-0.40577	Dcc	V2LMM_3060	V2LMM_20464	0.995751
-0.406413	GATA6	V2LHS_42849	V2LHS_42851	0.994687
-0.412399	GRM5	V2LHS_236347	V2LHS_237235	0.997776
-0.413734	LIPF	V2LHS_262160	V2LHS_33625	0.997194
-0.415986	SMAD2	V2LHS_206703	V2LHS_216709	0.997285
-0.417986	CSMD3	V2LHS_119274	V2LHS_166348	0.997197
-0.41985	NAALADL2	V2LHS_209237	V2LHS_217629	0.996999
-0.421461	ARPP-21	V2LHS_115317	V2LHS_115318	0.996614
-0.422365	SMAD4	V2LHS_37199	V2LHS_37196	0.995723
-0.425134	RECK	V2LHS_66986	V2LHS_66984	0.996092
-0.428345	CYLC2	V2LHS_113345	V2LHS_224862	0.996879
-0.42883	FANCC	V2LHS_239126	V2LHS_83646	0.995674
-0.43437	ARID1A	V2LHS_283735	V2LHS_71866	0.998082
-0.435403	RB1	V2LHS_130611	V2LHS_262671	0.997317
-0.43927	GATA6	V2LHS_42848	V2LHS_42850	0.99842
-0.439636	PLOD2	V2LHS_131377	V2LHS_131378	0.997124
-0.443057	FGFR2	V2LHS_262926	V2LHS_83539	0.997833
-0.443705	NEGR1	V2LHS_179383	V2LHS_179386	0.996761
-0.443839	SAMD4B	V2LHS_283518	V2LHS_284439	0.99531
-0.444202	ZFYVE9	V2LHS_35329	V2LHS_35328	0.994061
-0.44985	RB1	V2LHS_130606	V2LHS_130609	0.996344
-0.455807	FGFR2	V2LHS_230244	V2LHS_83539	0.998627
-0.45824	DKK3	V2LHS_71317	V2LHS_71318	0.998726
-0.461249	PLSCR1	V2LHS_247084	V2LHS_248478	0.999053
-0.471343	TMEM132D	V2LHS_82059	V2LHS_82061	1.00379
-0.477133	GNE	V2LHS_68613	V2LMM_24670	1.00547
-0.477424	TLE1	V2LHS_18397	V2LHS_287011	1.00414
-0.482635	CYLC2	V2LHS_113345	V2LHS_228430	1.00564
-0.483123	GLIS3	V2LHS_44230	V2LHS_44231	1.00442
-0.485852	ATXN1	V2LHS_230429	V2LHS_268731	1.00452
-0.487911	MBOAT1	V2LHS_62830	V2LHS_62831	1.00417
-0.494154	CNTNAP2	V2LHS_53719	V2LHS_53720	1.00608
-0.496628	TMSB4X	V2LHS_67110	V2LHS_50197	1.006
-0.509427	TYR	V2LHS_92645	V2LHS_92649	1.01111
-0.513135	SGCZ	V2LHS_64134	V2LHS_64171	1.01126
-0.518073	CREB3L4	V2LHS_212370	V2LHS_251995	1.01227
-0.52443	CLTA	V2LHS_150645	V2LMM_54331	1.01382
-0.528093	GRM5	V2LHS_237235	V2LHS_130897	1.01404
-0.532042	TESK1	V2LHS_56674	V2LHS_56676	1.01439
-0.5335	CLTA	V2LHS_150645	V2LHS_279620	1.01353
-0.543399	PLSCR1	V2LHS_247084	V2LHS_67165	1.0165
-0.561369	NUAK1	V2LHS_231711	V2LHS_232918	1.02245
-0.564358	CDKN2C	V2LHS_203248	V2LHS_262296	1.02211
-0.565296	PLSCR1	V2LHS_247084	V2LHS_67167	1.02098
-0.565525	SAMD4B	V2LHS_155306	V2LHS_191282	1.01958
-0.565938	C9orf3	V2LHS_111050	V2LHS_177716	1.01827
-0.56754	NRG3	V2LHS_211456	V2LHS_211569	1.01739
-0.571168	Dcc	V2LMM_17704	V2LMM_3060	1.0172
-0.572027	SMAD2	V2LHS_197144	V2LHS_216709	1.01608
-0.580114	CDKN2A	V2LHS_195839	V2LHS_200698	1.01758
-0.587758	AHR	V2LHS_132480	V2LHS_236720	1.0187
-0.59006	ZFYVE9	V2LHS_35258	V2LHS_35329	1.01803
-0.59495	USP47	V2LHS_174639	V2LHS_218228	1.01807
-0.596911	LIPF	V2LHS_262160	V2LHS_33622	1.01721
-0.598876	PLOD2	V2LHS_131375	V2LHS_131377	1.01632
-0.601222	STAMBPL1	V2LHS_204142	V2LHS_252257	1.01557
-0.604227	PLCB4	V2LHS_111460	V2LHS_267189	1.01504
-0.614093	ATXN1	V2LHS_268731	V2LHS_92418	1.01658
-0.616083	GATA6	V2LHS_42851	V2LHS_42850	1.01569
-0.6218	CDKN2A	V2LHS_200168	V2LHS_200698	1.01588
-0.624775	TGFB1	V2LHS_111875	V2LHS_111877	1.01514
-0.629074	CNTNAP2	V2LHS_53718	V2LHS_53719	1.01494
-0.6319	CNTNAP2	V2LHS_53720	V2LHS_5661	1.01423
-0.635176	TGFB1	V2LHS_111875	V2LHS_111876	1.0136
-0.641095	MGC48628	V2LHS_67785	V2LHS_67788	1.01363
-0.641494	ATXN1	V2LHS_268731	V2LHS_92416	1.01229
-0.647347	STAMBPL1	V2LHS_204142	V2LHS_209720	1.01214
-0.648378	CLN8	V2LHS_272327	V2LHS_52038	1.01094
-0.648393	RECK	V2LHS_66982	V2LHS_66984	1.00951
-0.670404	FAF1	V2LHS_13534	V2LHS_12886	1.01264
-0.690209	PLEKHA5	V2LHS_176262	V2LHS_243554	1.01459
-0.691463	GRM5	V2LHS_130899	V2LHS_130897	1.01336
-0.693968	C9orf19	V2LHS_87819	V2LHS_87821	1.01237
-0.703611	CLN8	V2LHS_52038	V2LHS_52107	1.01244
-0.707299	CREB3L4	V2LHS_207059	V2LHS_212370	1.01153
-0.710156	NAALADL2	V2LHS_210401	V2LHS_217629	1.0105
-0.710433	RGS6	V2LHS_241896	V2LHS_243097	1.00911
-0.726849	CCIN	V2LHS_196333	V2LMM_125007	1.00973
-0.731238	PLOD2	V2LHS_131375	V2LHS_131379	1.00872
-0.733235	RNF38	V2LHS_98513	V2LHS_98511	1.00752
-0.749877	GNB5	V2LHS_206873	V2LHS_212522	1.00777
-0.752734	ZDHHC21	V2LHS_100539	V2LHS_232964	1.00663
-0.753765	CNTNAP2	V2LHS_249205	V2LHS_53720	1.00533
-0.763487	AKT2	V2LHS_237948	V2LHS_194788	1.0047
-0.772234	PLEKHA5	V2LHS_176262	V2LHS_243985	1.00398
-0.783522	NFIB	V2LHS_189600	V2LHS_62110	1.0034
-0.811279	NEGR1	V2LHS_179383	V2LHS_179384	1.00344
-0.82397	NUAK1	V2LHS_231711	V2LHS_95638	1.00257
-0.830149	40148	V2LHS_154298	V2LHS_284258	1.0014
-0.836231	NFIB	V2LHS_189600	V2LHS_62108	1.00023
-0.839634	POU5F2	V2LHS_45685	V2LHS_45687	0.998917
